# Supplementary material for: Integrated Transcriptome and Metabolome Analysis Elucidates the Regulatory Networks of Salt Stress Response During Cotton Seed Germination
Source: Genes (Basel). 2026 Jun 30;17(7):761. doi: 10.3390/genes17070761 (PMC13409522; doi:10.3390/genes17070761)
Supplement: Supplementary file 1 [file genes-17-00761-s001.zip › Table S1.xlsx]

## Sheet: Sheet1
Table S1 The detail information of GO analysis.
GO ID	Description	Term Type	S3 vs W3 number	S3 vs W3 percent	S3 vs W3 Gene_ids	S1 vs W1 number	S1 vs W1 percent	S1 vs W1 Gene_ids	S2 vs W2 number	S2 vs W2 percent	S2vs W2 Gene_ids
GO:0002376	immune system process	biological_process	4	4/ 4368	GH_D10G1451;GH_D08G2784;GH_D10G0116;GH_A05G4021	2	2/ 4894	GH_D10G1051;GH_A05G4021	13	13/ 5549	GH_A01G1999;GH_D05G1632;GH_D05G1561;GH_A10G0911;GH_A05G0341;GH_A05G4021;GH_D10G1051;GH_D01G2097;GH_D10G1156;GH_A05G1532;GH_D10G1451;GH_D04G0351;GH_A05G1605
GO:0065007	biological regulation	biological_process	502	502/ 4368	GH_D10G0123;GH_A05G3349;GH_D01G2009;GH_A05G1096;GH_A08G2086;GH_D05G2261;GH_A05G3341;GH_A04G1218;GH_A08G1330;GH_A04G1191;GH_A08G2641;GH_D11G0140;GH_A13G0230;GH_A03G0296;GH_D05G2065;GH_A12G2663;GH_D09G1103;GH_A08G0969;GH_A11G1317;GH_D04G1551;GH_D09G2086;GH_D13G1998;GH_D02G0800;GH_A03G1762;GH_A11G0078;GH_A07G0024;GH_A07G0431;GH_A02G0049;GH_A01G0823;GH_A07G2117;GH_A07G2115;GH_A07G2053;GH_A07G2054;GH_…	585	585/ 4894	GH_D10G0123;GH_A11G2816;GH_D04G0825;GH_D12G1465;GH_A08G1885;GH_A04G1218;GH_A08G1330;GH_A07G2187;GH_A05G3349;GH_A13G0230;GH_D13G2240;GH_A10G1556;GH_A12G1052;GH_A05G1754;GH_D09G1103;GH_D03G0688;GH_D06G1067;GH_D09G1108;GH_A08G2086;GH_D01G1989;GH_A09G2432;GH_A04G1105;GH_D01G1731;GH_D04G1551;GH_D08G2390;GH_A06G0365;GH_A11G0076;GH_D11G1146;GH_A07G0024;GH_A10G0802;GH_A05G3531;GH_D02G2596;GH_A01G0823;GH_…	636	636/ 5549	GH_D10G0123;GH_D03G0200;GH_A08G2086;GH_D05G2261;GH_A05G2236;GH_A04G1218;GH_A08G1330;GH_A01G0637;GH_A01G0636;GH_A10G1556;GH_A12G1052;GH_D07G2195;GH_D09G1108;GH_D05G3488;GH_A05G0234;GH_D01G1989;GH_A09G2020;GH_D04G1498;GH_D03G1673;GH_D08G1466;GH_D02G0800;GH_A06G0365;GH_A03G1762;GH_A11G0078;GH_D02G1673;GH_D11G1146;GH_A13G0047;GH_A07G0388;GH_A02G0046;GH_D02G2596;GH_A12G1353;GH_A01G0823;GH_A08G0687;GH_…
GO:0008152	metabolic process	biological_process	1445	1445/ 4368	GH_D08G1717;GH_A08G0202;GH_A03G0808;GH_A08G1330;GH_D11G0141;GH_A13G0230;GH_A12G1115;GH_A12G2663;GH_D09G1451;GH_A02G1182;GH_A06G1717;GH_D08G1892;GH_D11G0367;GH_D11G1788;GH_A13G0122;GH_A01G1695;GH_A08G0685;GH_D02G2294;GH_D05G0767;GH_A01G1216;GH_D06G0183;GH_A01G2005;GH_D07G1935;GH_D10G1831;GH_D10G1830;GH_D11G1560;GH_A07G2237;GH_A02G0295;GH_D11G1569;GH_A02G0291;GH_A02G0293;GH_A01G1582;GH_D07G0082;GH_…	1645	1645/ 4894		1897	1897/ 5549
GO:0043473	pigmentation	biological_process	6	6/ 4368	GH_D05G1711;GH_A05G1922;GH_A05G1681;GH_D05G1959;GH_A13G0216;GH_D13G0214	0	0	none	3	3/ 5549	GH_A13G0216;GH_D13G0214;GH_A12G0596
GO:0042592	homeostatic process	biological_process	33	33/ 4368	GH_A02G1151;GH_A05G1934;GH_A10G0856;GH_A11G3220;GH_A11G2750;GH_A13G1203;GH_A08G1232;GH_A12G0075;GH_D10G2024;GH_D04G1697;GH_D05G0885;GH_A13G1907;GH_A09G1832;GH_D01G0834;GH_D10G1120;GH_D09G2086;GH_D11G2779;GH_A11G2946;GH_D07G1997;GH_D01G0543;GH_A02G1947;GH_A01G1695;GH_A01G0823;GH_D08G1135;GH_D10G0526;GH_D13G1147;GH_D03G1228;GH_A04G1352;GH_D10G1707;GH_D01G1843;GH_A03G2377;GH_A09G1809;GH_A09G2632	34	34/ 4894	GH_D11G1957;GH_D10G2024;GH_A11G1926;GH_A10G0856;GH_D03G0115;GH_D13G1147;GH_A08G1232;GH_D13G2082;GH_D09G2062;GH_D11G2708;GH_A09G1832;GH_A03G0232;GH_D13G2062;GH_D10G1120;GH_D01G1843;GH_A07G0475;GH_D07G0478;GH_A11G2683;GH_A02G0605;GH_D02G0620;GH_A13G1203;GH_D12G2359;GH_A12G1392;GH_D10G0389;GH_A01G0549;GH_A01G0823;GH_D08G1135;GH_A07G2443;GH_A06G1825;GH_A05G3116;GH_D05G0300;GH_A13G2082;GH_A12G2344;GH_…	35	35/ 5549	GH_A05G1886;GH_A10G1926;GH_D10G2024;GH_A10G0856;GH_A11G3220;GH_A04G1352;GH_D13G1147;GH_A08G1232;GH_D13G2082;GH_D05G2722;GH_A12G0075;GH_D05G0885;GH_D01G0834;GH_A03G0232;GH_A01G1944;GH_A02G0465;GH_A05G0294;GH_D10G1120;GH_A10G1092;GH_A02G0605;GH_D12G0212;GH_D02G0620;GH_D12G2359;GH_A05G1881;GH_A01G0823;GH_D08G1135;GH_A12G2186;GH_A13G1203;GH_D05G0300;GH_D10G1404;GH_D07G1997;GH_A12G2344;GH_D09G1761;GH_…
GO:0040011	locomotion	biological_process	2	2/ 4368	GH_A12G0247;GH_D12G0254	2	2/ 4894	GH_A12G0247;GH_D12G0254	2	2/ 5549	GH_A12G0247;GH_D12G0254
GO:0022414	reproductive process	biological_process	74	74/ 4368	GH_D03G1921;GH_A10G2500;GH_D01G0665;GH_A01G1790;GH_A09G1485;GH_A09G0049;GH_D08G0523;GH_A13G0074;GH_D10G0941;GH_A10G0347;GH_D02G2216;GH_A12G0247;GH_A07G0501;GH_A05G1826;GH_A08G0513;GH_D09G1438;GH_D12G2877;GH_A05G2972;GH_A09G1438;GH_A12G0204;GH_D11G1271;GH_D02G0886;GH_A12G2191;GH_D08G1945;GH_D10G2759;GH_A07G2518;GH_D07G1377;GH_A10G1868;GH_A01G0835;GH_D03G1522;GH_A11G1242;GH_D05G0460;GH_D10G1739;GH_…	96	96/ 4894	GH_A09G0049;GH_A11G0066;GH_D02G2214;GH_D02G2216;GH_A06G0983;GH_A11G0819;GH_D12G2877;GH_D02G0886;GH_D09G0746;GH_D09G0053;GH_D09G0341;GH_D01G2135;GH_A10G2002;GH_A12G2851;GH_A05G2548;GH_D10G2759;GH_D07G0868;GH_D05G2569;GH_A08G0689;GH_D13G1625;GH_D02G2596;GH_A08G1834;GH_A11G1242;GH_D07G0505;GH_D05G0911;GH_D01G0889;GH_D10G2103;GH_A09G1485;GH_D08G0523;GH_D06G0992;GH_A05G2556;GH_D05G1863;GH_A12G0204;GH_…	81	81/ 5549	GH_D12G0254;GH_A13G1766;GH_A08G2085;GH_D13G1625;GH_A09G1485;GH_D08G0523;GH_D02G2100;GH_A05G1079;GH_D10G0941;GH_A10G0347;GH_D05G1863;GH_A07G0501;GH_A06G0983;GH_D07G2461;GH_A08G0513;GH_D09G1438;GH_D12G2877;GH_A01G0835;GH_A09G1438;GH_D07G0726;GH_A10G2654;GH_D02G0886;GH_A06G1835;GH_D08G1945;GH_D10G2759;GH_A07G2518;GH_D09G1241;GH_D04G1326;GH_A11G1242;GH_A04G0039;GH_D10G1739;GH_D05G1071;GH_D11G1271;GH_…
GO:0000003	reproduction	biological_process	6	6/ 4368	GH_D08G1909;GH_A01G1848;GH_A08G1893;GH_A07G0501;GH_D07G0505;GH_D01G1965	5	5/ 4894	GH_A07G0501;GH_A01G1848;GH_D02G2496;GH_D01G1965;GH_D07G0505	8	8/ 5549	GH_A01G1848;GH_A08G1896;GH_A03G2326;GH_A08G1893;GH_A07G0501;GH_D08G1910;GH_D01G1965;GH_D07G0505
GO:0009987	cellular process	biological_process	1527	1527/ 4368		1730	1730/ 4894		1926	1926/ 5549
GO:0032502	developmental process	biological_process	134	134/ 4368	GH_A09G0049;GH_D02G2216;GH_D11G2423;GH_A08G2641;GH_D13G0068;GH_D12G2877;GH_A01G0835;GH_A09G1438;GH_D11G3057;GH_D02G0886;GH_A05G0333;GH_A05G1042;GH_D09G1614;GH_D05G0460;GH_D09G0341;GH_D04G0267;GH_D01G2135;GH_A10G2002;GH_D11G1819;GH_A12G2851;GH_A05G2802;GH_A05G2548;GH_D10G2759;GH_A11G0077;GH_D05G2569;GH_A01G0621;GH_A01G0778;GH_D03G1875;GH_A08G1834;GH_D10G0526;GH_A03G0441;GH_A08G1934;GH_A05G3735;GH_…	200	200/ 4894	GH_A09G0049;GH_A11G2816;GH_A11G0066;GH_A09G1188;GH_D02G1707;GH_D02G1382;GH_D02G2214;GH_D02G2216;GH_D02G2596;GH_A01G0420;GH_A03G0009;GH_A04G0184;GH_A11G0819;GH_D12G2877;GH_A12G1052;GH_D02G0886;GH_D09G0746;GH_D09G1616;GH_A09G1111;GH_D04G0615;GH_A04G0039;GH_D09G0341;GH_D06G0259;GH_D01G2343;GH_A13G2204;GH_D01G2135;GH_A10G2002;GH_A12G2851;GH_A05G2802;GH_A05G2548;GH_D10G2759;GH_A11G0077;GH_D01G1759;GH_…	143	143/ 5549	GH_D12G1462;GH_A08G2085;GH_A11G0066;GH_D02G1382;GH_A01G0420;GH_A06G0983;GH_D12G2877;GH_A01G0835;GH_A12G1052;GH_D02G0886;GH_A09G1111;GH_A04G0039;GH_D09G0341;GH_D04G0267;GH_D01G2343;GH_D13G0297;GH_A13G2204;GH_D01G2135;GH_A12G2851;GH_A05G2802;GH_A05G2548;GH_D10G2759;GH_A11G0077;GH_D05G2569;GH_A01G0621;GH_A01G0622;GH_D13G1626;GH_D13G1625;GH_D02G2596;GH_A08G1834;GH_D05G0088;GH_D12G2332;GH_A11G1242;GH_…
GO:0032501	multicellular organismal process	biological_process	44	44/ 4368	GH_A10G2500;GH_A09G0049;GH_D06G0992;GH_D10G0941;GH_A07G0501;GH_D12G2877;GH_A09G1438;GH_D11G3057;GH_D08G1945;GH_A07G2518;GH_D05G0460;GH_D09G0341;GH_D03G0011;GH_D08G1030;GH_D06G0517;GH_D01G2135;GH_D07G0505;GH_A12G2851;GH_A05G2548;GH_A11G0077;GH_D05G2569;GH_D09G1387;GH_A13G1525;GH_D03G1952;GH_D13G1213;GH_D08G2637;GH_D11G0071;GH_A01G2079;GH_A08G1834;GH_D06G1131;GH_A08G2641;GH_A05G0122;GH_D02G0096;GH_…	57	57/ 4894	GH_A09G0049;GH_D01G2065;GH_D05G0211;GH_D13G1625;GH_A08G0610;GH_A07G0464;GH_D06G0992;GH_D10G0941;GH_A07G0501;GH_A09G0498;GH_A04G0184;GH_A11G0819;GH_D13G0762;GH_A09G1438;GH_A11G0066;GH_D07G2294;GH_D12G2877;GH_D03G0011;GH_D09G0746;GH_D05G0477;GH_A03G1056;GH_A11G2278;GH_A11G0077;GH_D09G0053;GH_D09G0341;GH_A02G1773;GH_D06G0517;GH_D01G2135;GH_A12G2851;GH_A05G2548;GH_D02G0125;GH_D11G0858;GH_D07G0868;GH_…	52	52/ 5549	GH_A01G0041;GH_A13G1766;GH_D13G1625;GH_A13G2256;GH_D06G0992;GH_D10G0941;GH_A07G0060;GH_A07G0501;GH_A06G0983;GH_D11G2342;GH_D12G2877;GH_A09G1438;GH_A11G0066;GH_D08G1945;GH_A07G2518;GH_D09G1241;GH_D04G1326;GH_A06G1206;GH_D09G0341;GH_D03G0011;GH_D01G2135;GH_A12G2851;GH_A05G2548;GH_D02G0125;GH_D06G0555;GH_A11G0077;GH_D11G1896;GH_D06G1328;GH_D05G2569;GH_D09G1387;GH_A13G1525;GH_D03G1952;GH_D13G1213;GH_…
GO:0044419	biological process involved in interspecies interaction between organisms	biological_process	54	54/ 4368	GH_D12G2265;GH_D03G1609;GH_A12G1723;GH_D11G3627;GH_A03G1966;GH_D06G0890;GH_A05G1440;GH_A10G2452;GH_A11G3737;GH_A01G1528;GH_A05G3660;GH_A01G0186;GH_A08G2342;GH_A08G1682;GH_D12G1963;GH_A01G1852;GH_D04G0415;GH_A05G3643;GH_D10G2561;GH_A05G4021;GH_D11G0994;GH_D01G0833;GH_D10G1451;GH_A05G3952;GH_D08G2346;GH_D01G1619;GH_D08G2784;GH_D01G0651;GH_D13G1939;GH_D13G1938;GH_A11G0963;GH_D11G3652;GH_D03G1749;GH_…	53	53/ 4894	GH_D02G2500;GH_D01G2065;GH_D04G0999;GH_D10G0603;GH_A13G2264;GH_A09G1708;GH_scaffold21460_objG0001;GH_A03G1966;GH_A01G0653;GH_A10G2452;GH_A01G0186;GH_A08G2342;GH_A04G0585;GH_A05G3643;GH_A11G3607;GH_A05G4021;GH_D11G0994;GH_D04G1015;GH_D05G0211;GH_D05G3812;GH_D11G3627;GH_A11G0420;GH_D05G3846;GH_A13G1191;GH_D04G1498;GH_D09G1657;GH_D12G0644;GH_D01G0651;GH_A12G1965;GH_A03G2331;GH_A11G1653;GH_A11G0963;G…	80	80/ 5549	GH_D05G1561;GH_D09G1466;GH_A12G1723;GH_D02G2136;GH_D05G1632;GH_D11G1526;GH_D09G1392;GH_A03G1966;GH_A12G1975;GH_A05G1440;GH_A05G1999;GH_A10G2452;GH_D11G1775;GH_A09G1514;GH_A05G3660;GH_A08G2342;GH_D01G1225;GH_A10G0911;GH_A01G1999;GH_A01G1852;GH_A10G0276;GH_A06G2201;GH_D10G2561;GH_A05G4021;GH_D11G0994;GH_D04G1015;GH_D10G1051;GH_A03G1327;GH_D01G2097;GH_A06G0124;GH_D10G1451;GH_A05G3952;GH_D05G2860;GH_…
GO:0040007	growth	biological_process	24	24/ 4368	GH_A09G0049;GH_D02G2216;GH_A05G2972;GH_D11G1271;GH_D02G0886;GH_A12G2191;GH_D08G1945;GH_A01G0835;GH_A06G2002;GH_A10G2002;GH_D01G0651;GH_A02G0865;GH_A05G1826;GH_A10G1630;GH_D03G1522;GH_A10G1868;GH_D10G1964;GH_D12G0066;GH_A02G0410;GH_A08G1934;GH_D02G0426;GH_A11G1242;GH_D05G0343;GH_D05G2533	45	45/ 4894	GH_A09G0049;GH_D01G2106;GH_D11G0820;GH_D10G2103;GH_A13G2534;GH_A07G0464;GH_D11G2320;GH_A01G0653;GH_A05G2556;GH_D02G2216;GH_D05G1863;GH_A05G1826;GH_A04G0184;GH_D13G2529;GH_A06G1285;GH_D05G2183;GH_D11G1271;GH_D02G0886;GH_A10G0824;GH_A03G1056;GH_A12G2966;GH_A04G1412;GH_D11G0765;GH_D09G0053;GH_A04G0039;GH_A04G0231;GH_D07G0717;GH_A10G2002;GH_A05G0919;GH_D05G0911;GH_A12G1587;GH_A02G0865;GH_A01G2012;GH_…	25	25/ 5549	GH_A13G2534;GH_A01G0653;GH_A08G2085;GH_D05G1863;GH_D13G2529;GH_A01G0835;GH_D11G1271;GH_D02G0886;GH_D08G1945;GH_A04G0039;GH_A12G1196;GH_D01G0651;GH_A02G0865;GH_A05G1826;GH_D08G2099;GH_D02G2596;GH_A05G1602;GH_D06G0851;GH_A02G0410;GH_D01G0846;GH_D05G3812;GH_D02G0426;GH_A11G1242;GH_D05G0343;GH_D05G3839
GO:0048511	rhythmic process	biological_process	10	10/ 4368	GH_A06G1886;GH_A13G0705;GH_A11G0155;GH_D12G0146;GH_A11G1056;GH_D06G1920;GH_A04G1364;GH_D11G0156;GH_D04G1709;GH_A12G0137	2	2/ 4894	GH_D12G0146;GH_A12G0137	4	4/ 5549	GH_D12G0146;GH_A11G0155;GH_A12G0137;GH_D06G1920
GO:0051179	localization	biological_process	224	224/ 4368	GH_A09G2328;GH_D01G0218;GH_A09G1375;GH_A11G0679;GH_A13G1088;GH_A01G0226;GH_D06G1334;GH_A12G1369;GH_D12G2877;GH_A12G0075;GH_A02G1151;GH_A08G1805;GH_D13G0982;GH_D12G1864;GH_D04G1305;GH_A06G0667;GH_A09G1695;GH_D09G2523;GH_D05G0466;GH_A03G2370;GH_A12G2851;GH_D01G1297;GH_A05G2548;GH_D12G1387;GH_A03G1281;GH_D03G0011;GH_A05G0992;GH_A05G0621;GH_A07G0534;GH_A09G0281;GH_D06G1874;GH_D06G1875;GH_A01G0788;GH_…	294	294/ 4894	GH_D13G0461;GH_D03G0746;GH_A06G2212;GH_A11G0066;GH_D11G2103;GH_D04G0493;GH_D08G1893;GH_D02G1385;GH_D02G2589;GH_D02G2596;GH_D03G0289;GH_A06G0983;GH_D13G1397;GH_D10G2786;GH_A12G1369;GH_D13G2082;GH_D11G0149;GH_D12G2877;GH_A07G0977;GH_A12G1052;GH_A11G2958;GH_A05G3426;GH_D07G1220;GH_A04G0585;GH_A10G2357;GH_A04G1198;GH_A02G1917;GH_D06G0802;GH_D04G1015;GH_D13G2483;GH_D09G1616;GH_D04G1305;GH_A09G1695;GH_…	273	273/ 5549	GH_D13G0461;GH_D03G0595;GH_A11G0066;GH_D10G0124;GH_A09G1375;GH_A07G1233;GH_A12G1917;GH_A11G0679;GH_D02G1385;GH_D02G2589;GH_A11G2172;GH_D03G0289;GH_D03G0006;GH_D10G2423;GH_A12G1369;GH_D13G2082;GH_D12G2877;GH_A12G0075;GH_A12G1052;GH_A11G2958;GH_A05G3426;GH_A04G0585;GH_A04G1198;GH_A13G1929;GH_D13G2562;GH_D04G1015;GH_D04G1305;GH_A09G1695;GH_D09G0341;GH_D12G0569;GH_D08G1641;GH_A12G1196;GH_A12G2851;GH_…
GO:0098754	detoxification	biological_process	30	30/ 4368	GH_D02G0314;GH_A09G1546;GH_D11G1440;GH_A07G1958;GH_D07G2240;GH_D09G1519;GH_A08G1313;GH_A08G1312;GH_D02G0322;GH_A02G0294;GH_A02G0295;GH_D02G0307;GH_A02G0291;GH_A02G0293;GH_A09G1773;GH_A09G1775;GH_A13G1810;GH_A11G1404;GH_A04G1167;GH_D02G0315;GH_D13G1765;GH_D02G0313;GH_A13G1791;GH_D08G1232;GH_D13G1747;GH_D02G0319;GH_A02G0282;GH_D05G3522;GH_D09G1724;GH_D10G1588	19	19/ 4894	GH_A04G1170;GH_A08G1312;GH_D08G1232;GH_A09G1546;GH_A13G1791;GH_D07G2240;GH_D04G0921;GH_D09G1723;GH_D02G0313;GH_A09G1773;GH_D09G1519;GH_A11G2054;GH_A09G1774;GH_A11G1404;GH_A08G1313;GH_D02G0321;GH_A02G0291;GH_A02G0292;GH_D05G3522	36	36/ 5549	GH_D02G0314;GH_A09G1546;GH_D11G1440;GH_A13G1793;GH_D07G2240;GH_A07G0837;GH_D09G1519;GH_A08G1312;GH_A08G1313;GH_A02G0294;GH_A02G0295;GH_A02G0296;GH_A02G0291;GH_A02G0292;GH_A02G0293;GH_D03G1379;GH_A07G2295;GH_A09G1773;GH_A09G1775;GH_A13G1810;GH_A11G1404;GH_A06G0364;GH_A04G1167;GH_D02G0315;GH_D13G1765;GH_D02G0313;GH_D02G0316;GH_D08G1232;GH_D08G1233;GH_D02G0319;GH_A02G0282;GH_D05G3522;GH_D02G0307;GH_…
GO:0050896	response to stimulus	biological_process	457	457/ 4368	GH_A11G1410;GH_D03G1634;GH_D01G0664;GH_A01G0637;GH_A01G0186;GH_D05G2065;GH_A12G2662;GH_A12G2663;GH_D13G2560;GH_A07G2498;GH_D02G1175;GH_D01G1569;GH_D12G2968;GH_D02G0370;GH_A11G1890;GH_A11G1893;GH_D07G0225;GH_D05G3822;GH_A10G2509;GH_D10G1831;GH_D10G1830;GH_A12G2478;GH_D09G1775;GH_A13G1294;GH_A10G1173;GH_A04G0098;GH_D01G0168;GH_D08G2611;GH_A06G1911;GH_A05G2492;GH_D08G1030;GH_A05G0879;GH_A07G1831;GH_…	438	438/ 4894	GH_A12G1641;GH_D02G2500;GH_D11G1861;GH_A11G1826;GH_A08G1335;GH_D05G0166;GH_A11G1823;GH_D13G1397;GH_A07G1651;GH_D08G0270;GH_A01G0186;GH_A07G0977;GH_A12G1052;GH_A12G2662;GH_D06G0802;GH_A07G1117;GH_D03G0274;GH_D04G1498;GH_A09G1754;GH_A09G1753;GH_A05G0628;GH_A08G0689;GH_A05G3531;GH_D02G2596;GH_A11G1893;GH_A11G3674;GH_D12G1548;GH_D06G0249;GH_D01G0889;GH_A07G0271;GH_A10G2509;GH_D04G0538;GH_D10G1830;GH_…	557	557/ 5549	GH_A08G2081;GH_D12G1462;GH_A08G2085;GH_A11G1410;GH_D06G1465;GH_A08G1335;GH_A11G1419;GH_D04G0499;GH_D05G1848;GH_A01G0637;GH_A01G0636;GH_A12G1052;GH_A12G2662;GH_D13G2560;GH_D12G2737;GH_A05G0234;GH_D04G1498;GH_D03G1673;GH_A09G1754;GH_A09G1753;GH_A08G0689;GH_D12G2968;GH_D02G0370;GH_D02G2596;GH_A11G1890;GH_A11G1893;GH_D01G0211;GH_D12G2967;GH_D07G0225;GH_D10G1234;GH_A11G3570;GH_D06G0249;GH_A03G0633;GH_…
GO:0032991	protein-containing complex	cellular_component	279	279/ 4368	GH_D11G1863;GH_D08G1717;GH_D01G0665;GH_D08G2410;GH_D01G2009;GH_A10G1724;GH_D05G2617;GH_A03G0808;GH_D02G2212;GH_D05G3499;GH_A04G1217;GH_A08G1330;GH_A03G0348;GH_A13G1088;GH_D09G0375;GH_A04G0180;GH_D01G0664;GH_A11G1828;GH_D11G3057;GH_A12G1115;GH_A08G1805;GH_D13G0982;GH_D03G1870;GH_A04G0669;GH_A06G0145;GH_D11G2932;GH_A09G2569;GH_D09G1758;GH_D04G1305;GH_D06G1658;GH_A11G0545;GH_A13G2209;GH_D05G0466;GH_…	218	218/ 4894	GH_A11G1644;GH_A05G0988;GH_D10G2785;GH_scaffold23351_objG0001;GH_D05G0161;GH_D08G1893;GH_D05G2570;GH_A08G1330;GH_A07G0858;GH_A08G0125;GH_A07G2187;GH_A04G0990;GH_A03G0816;GH_D13G2082;GH_D08G0595;GH_D13G2240;GH_A10G1421;GH_A12G2550;GH_A04G0585;GH_A04G0669;GH_D13G2489;GH_D09G1108;GH_A11G2885;GH_A05G2607;GH_A05G2600;GH_D13G2483;GH_D03G0877;GH_D04G1305;GH_D03G0275;GH_D12G1285;GH_A01G1341;GH_D07G2123;G…	241	241/ 5549	GH_D08G1717;GH_D11G1863;GH_D01G0664;GH_A05G4093;GH_D12G2779;GH_D05G2617;GH_D13G0785;GH_A08G1330;GH_A11G2459;GH_D02G2456;GH_D13G2082;GH_A11G1828;GH_A12G1115;GH_D08G1825;GH_A04G0585;GH_A13G1929;GH_D04G0364;GH_D09G1108;GH_D11G2932;GH_A07G0912;GH_D09G2324;GH_D07G1199;GH_D06G1658;GH_A11G1897;GH_D07G0515;GH_A13G2059;GH_D11G0288;GH_D03G1673;GH_A12G2751;GH_A08G0184;GH_A03G0808;GH_A05G0932;GH_D05G0397;GH_…
GO:0110165	cellular anatomical entity	cellular_component	2491	2491/ 4368		2877	2877/ 4894		3173	3173/ 5549
GO:0045182	translation regulator activity	molecular_function	17	17/ 4368	GH_D02G0906;GH_A11G1035;GH_A13G2114;GH_D05G1443;GH_A09G2569;GH_A07G1394;GH_A13G1659;GH_D11G1065;GH_D13G1575;GH_D03G1784;GH_A04G0606;GH_A07G0389;GH_A08G2612;GH_D05G2681;GH_A13G1619;GH_A02G0894;GH_D13G1608	16	16/ 4894	GH_D13G2234;GH_A06G0245;GH_D10G1232;GH_A06G0939;GH_A05G1427;GH_D06G0929;GH_D07G1381;GH_A07G1394;GH_A10G1671;GH_A01G0606;GH_A07G1835;GH_D06G0229;GH_A06G1939;GH_A08G2594;GH_D05G0479;GH_D06G1972	15	15/ 5549	GH_A11G1035;GH_A03G0576;GH_D02G1007;GH_D07G1381;GH_A07G1394;GH_D03G1784;GH_D11G1065;GH_A03G1211;GH_A08G2612;GH_A13G1619;GH_A06G0939;GH_A10G2098;GH_D06G0929;GH_A03G0185;GH_D05G0479
GO:0140110	transcription regulator activity	molecular_function	269	269/ 4368	GH_D10G0121;GH_A10G1898;GH_A08G2086;GH_D05G2261;GH_D13G0454;GH_D11G1153;GH_A01G0533;GH_D03G1964;GH_A13G0230;GH_A03G0296;GH_D11G1012;GH_A07G1480;GH_A09G0840;GH_D10G1990;GH_A05G1042;GH_A03G0690;GH_A09G0848;GH_D12G2737;GH_A06G0235;GH_D11G0425;GH_D05G3685;GH_D05G2430;GH_A09G2620;GH_D12G1044;GH_D12G0640;GH_D05G1757;GH_D13G1701;GH_A04G0219;GH_D10G0320;GH_D05G1571;GH_A06G1399;GH_D04G0523;GH_A12G0547;GH_…	348	348/ 4894	GH_A11G2816;GH_D04G0825;GH_A08G2086;GH_A13G0604;GH_A07G2187;GH_D10G0121;GH_A13G0230;GH_A10G1556;GH_A12G2447;GH_D03G0688;GH_A05G3832;GH_A05G2283;GH_A04G1105;GH_D04G1498;GH_A05G4243;GH_D06G2141;GH_A08G0117;GH_A05G1901;GH_D07G0226;GH_D06G0249;GH_D08G2346;GH_A01G1198;GH_D12G2362;GH_D12G2365;GH_D12G2366;GH_D11G1444;GH_A13G2436;GH_A12G2579;GH_D02G2272;GH_D06G0340;GH_A07G0659;GH_A03G0063;GH_D13G1247;GH_…	370	370/ 5549	GH_D10G0121;GH_D03G0206;GH_A08G2086;GH_D05G2261;GH_A05G2236;GH_A13G0230;GH_A03G0296;GH_A12G2743;GH_A10G1556;GH_A05G1908;GH_A05G0234;GH_A05G3832;GH_D12G1044;GH_A05G4243;GH_D06G2141;GH_A13G0044;GH_D11G0242;GH_D05G0485;GH_A05G2337;GH_D07G0226;GH_D01G0514;GH_A01G1198;GH_D12G2366;GH_A08G2170;GH_D06G1515;GH_A07G1312;GH_D02G2272;GH_D13G1247;GH_A02G1830;GH_A02G1836;GH_A05G2629;GH_D04G0404;GH_D06G1565;GH_…
GO:0005198	structural molecule activity	molecular_function	36	36/ 4368	GH_A04G1626;GH_A06G1543;GH_D01G1388;GH_A08G0025;GH_D02G2216;GH_D11G1359;GH_D02G1001;GH_D03G0389;GH_D11G2952;GH_D02G0713;GH_D02G0886;GH_A11G0351;GH_D13G0982;GH_D02G1325;GH_D09G1758;GH_D06G1006;GH_D01G1619;GH_D10G1753;GH_D09G1011;GH_A06G0517;GH_A02G1672;GH_A02G0865;GH_A13G1670;GH_A09G1058;GH_D11G0367;GH_A11G3650;GH_A05G0534;GH_A03G0505;GH_D13G1130;GH_D08G2410;GH_D04G1335;GH_A11G3715;GH_A09G1807;GH_…	57	57/ 4894	GH_D06G0738;GH_scaffold23351_objG0001;GH_A12G0692;GH_D11G0820;GH_A13G2376;GH_A05G0988;GH_D11G3501;GH_D02G1325;GH_A01G1397;GH_D09G1518;GH_A01G1393;GH_A08G2076;GH_A07G2217;GH_scaffold23635_objG0003;GH_D13G2529;GH_A06G1285;GH_D05G2183;GH_D02G0886;GH_D03G1097;GH_A08G0490;GH_D09G2304;GH_D05G1313;GH_A01G0870;GH_D13G2064;GH_A05G1860;GH_D05G1898;GH_D09G1011;GH_A05G2151;GH_A13G1975;GH_D05G0911;GH_A10G1484…	26	26/ 5549	GH_A13G2534;GH_A08G2085;GH_D01G1388;GH_D13G2529;GH_D02G0713;GH_D02G0886;GH_A08G0490;GH_D02G1325;GH_A11G0351;GH_A09G1058;GH_D06G2348;GH_D09G1011;GH_A09G1951;GH_A02G1672;GH_A02G0865;GH_D08G2099;GH_A03G0833;GH_D08G2845;GH_A09G1599;GH_D13G1936;GH_D11G0367;GH_D13G0071;GH_A09G1807;GH_A13G1975;GH_D07G2448;GH_A03G1069
GO:0140657	ATP-dependent activity	molecular_function	84	84/ 4368	GH_A07G0561;GH_A12G1478;GH_A02G1247;GH_A05G4015;GH_A11G2137;GH_D04G0492;GH_A05G0949;GH_A13G1536;GH_D05G0960;GH_A08G1455;GH_A03G0302;GH_D11G3133;GH_A05G2772;GH_D08G1481;GH_A12G1369;GH_D08G1380;GH_A08G0701;GH_A11G0641;GH_D03G1924;GH_D04G0729;GH_A04G1690;GH_D08G2087;GH_D13G0314;GH_D08G0913;GH_A04G0669;GH_D13G1481;GH_A12G2720;GH_A05G3870;GH_A01G1350;GH_D05G1064;GH_A11G0276;GH_D08G0695;GH_A02G1777;GH_…	122	122/ 4894	GH_D08G2087;GH_D04G0492;GH_A05G0035;GH_D08G1481;GH_A12G1369;GH_D07G0958;GH_D03G0284;GH_D13G0985;GH_A04G0669;GH_A05G0233;GH_A11G2885;GH_A09G2308;GH_D09G0219;GH_A02G1777;GH_A05G2057;GH_A01G0040;GH_A09G0223;GH_D12G1387;GH_D13G2062;GH_A12G2692;GH_A08G0294;GH_A13G2624;GH_A07G0141;GH_D11G0243;GH_D11G1303;GH_A06G0939;GH_A01G2417;GH_D07G1555;GH_A09G1746;GH_D07G0745;GH_A06G0052;GH_D01G2065;GH_D02G2609;GH_…	105	105/ 5549	GH_D08G2087;GH_D04G0492;GH_D08G2088;GH_A11G1419;GH_A13G1536;GH_scaffold648-3_objG0001;GH_D08G1481;GH_A12G1369;GH_A11G3369;GH_D03G0284;GH_D13G2613;GH_A09G2308;GH_D05G1064;GH_D03G1673;GH_A12G1917;GH_D12G1387;GH_D10G0651;GH_A08G0294;GH_A13G2624;GH_A07G0141;GH_D12G2779;GH_A12G2751;GH_A06G0939;GH_A01G2417;GH_D12G1947;GH_D07G0745;GH_A01G0042;GH_D12G2367;GH_D05G0960;GH_A08G1455;GH_D08G0312;GH_D08G1385;G…
GO:0003774	cytoskeletal motor activity	molecular_function	9	9/ 4368	GH_D08G0903;GH_A04G0669;GH_D12G1504;GH_A01G0906;GH_D12G0626;GH_D03G0005;GH_A08G0892;GH_D01G0924;GH_D09G2113	24	24/ 4894	GH_A01G0040;GH_A04G1485;GH_A07G1376;GH_D10G0749;GH_A03G0263;GH_A11G2226;GH_D13G0985;GH_A04G0669;GH_A05G0233;GH_A03G0472;GH_A11G2885;GH_D04G1824;GH_A05G2057;GH_D05G0237;GH_A10G0802;GH_A07G0141;GH_A09G2591;GH_A12G2428;GH_D01G0040;GH_D05G0990;GH_A10G1421;GH_D12G2439;GH_D13G0300;GH_A05G1003	10	10/ 5549	GH_D13G2200;GH_D12G1504;GH_D08G2741;GH_A11G1861;GH_D03G0005;GH_scaffold648-3_objG0001;GH_D09G2113;GH_A07G0141;GH_A11G3369;GH_A10G1421
GO:0060090	molecular adaptor activity	molecular_function	9	9/ 4368	GH_A08G1805;GH_A03G1281;GH_A08G2086;GH_D09G1448;GH_D08G1825;GH_D03G1052;GH_A13G1088;GH_D08G2101;GH_D08G0301	13	13/ 4894	GH_A04G0585;GH_A08G1878;GH_A08G2086;GH_D04G1015;GH_D01G2403;GH_D08G1893;GH_A04G0935;GH_D08G2101;GH_D05G2175;GH_A10G0870;GH_D08G2472;GH_D04G1269;GH_D03G0536	13	13/ 5549	GH_D10G1173;GH_A04G0585;GH_A09G1494;GH_A01G1345;GH_A13G1929;GH_A08G2086;GH_D09G1448;GH_D04G1015;GH_D01G1419;GH_D08G1825;GH_A10G0680;GH_D08G2101;GH_A05G1591
GO:0141047	molecular tag activity	molecular_function	4	4/ 4368	GH_D05G3854;GH_D06G1982;GH_A04G0210;GH_A08G0529	3	3/ 4894	GH_A09G1679;GH_A05G3327;GH_D11G1140	5	5/ 5549	GH_A09G1679;GH_A05G3327;GH_A08G2262;GH_A04G0210;GH_D05G3854
GO:0044183	protein folding chaperone	molecular_function	13	13/ 4368	GH_D13G1481;GH_A13G1294;GH_A05G0973;GH_A11G3719;GH_D09G1202;GH_A03G0302;GH_A13G1536;GH_D05G0960;GH_D11G3746;GH_D08G0818;GH_A09G1236;GH_A08G1366;GH_D11G3057	15	15/ 4894	GH_A05G0973;GH_D13G1481;GH_D09G2302;GH_A09G2308;GH_D09G2300;GH_A12G2692;GH_D05G0960;GH_D07G0116;GH_A03G0302;GH_D08G1386;GH_D08G1295;GH_A13G2624;GH_D08G1385;GH_A07G0109;GH_A09G2360	20	20/ 5549	GH_A13G1294;GH_A05G0973;GH_D13G2613;GH_D03G1817;GH_D13G1481;GH_D08G1386;GH_A09G2308;GH_A13G1536;GH_D08G1385;GH_D05G0960;GH_A03G0302;GH_D09G2300;GH_A08G1366;GH_A13G2624;GH_D03G1673;GH_D13G1220;GH_A09G2360;GH_D09G2246;GH_D12G2779;GH_A12G2751
GO:0140104	molecular carrier activity	molecular_function	7	7/ 4368	GH_A12G0021;GH_D02G1880;GH_A12G1441;GH_A04G1562;GH_A11G3221;GH_D06G1173;GH_D04G1904	6	6/ 4894	GH_D01G1368;GH_A12G0021;GH_D13G2239;GH_A09G2540;GH_D09G2475;GH_A01G1312	9	9/ 5549	GH_A12G0021;GH_A13G2258;GH_D02G1880;GH_D13G2239;GH_A04G1562;GH_A11G3221;GH_D05G0222;GH_D04G1904;GH_D12G0021
GO:0016209	antioxidant activity	molecular_function	72	72/ 4368	GH_D01G1108;GH_D03G0060;GH_A08G2482;GH_D06G0467;GH_D11G0482;GH_D05G1940;GH_A02G0951;GH_A01G2352;GH_A03G1967;GH_D10G1831;GH_D10G1830;GH_D01G2430;GH_A07G1961;GH_A02G0294;GH_D02G0322;GH_A12G2516;GH_A11G0460;GH_A06G0496;GH_A13G1086;GH_A02G0293;GH_D04G1285;GH_A09G1681;GH_A03G1966;GH_D02G0691;GH_A12G2478;GH_A11G2992;GH_D03G0996;GH_D10G2089;GH_A05G2603;GH_D09G1714;GH_A02G2002;GH_A08G2803;GH_D12G2492;GH_…	45	45/ 4894	GH_A03G1968;GH_A12G2478;GH_A08G2482;GH_D02G2137;GH_A08G0432;GH_D11G2320;GH_A03G1966;GH_A03G1967;GH_D05G0166;GH_D10G1830;GH_A01G1910;GH_D03G0060;GH_A04G0953;GH_D01G2015;GH_A05G2603;GH_D03G0274;GH_D12G2492;GH_A08G0433;GH_D12G2998;GH_D12G2536;GH_A05G0628;GH_A02G1062;GH_D07G0868;GH_D11G3021;GH_D08G0452;GH_A08G2617;GH_A11G2120;GH_A07G2466;GH_A11G2992;GH_A08G0435;GH_A05G1708;GH_D11G2319;GH_D08G2611;GH_…	79	79/ 5549	GH_A08G2081;GH_D01G1108;GH_A03G1968;GH_D03G0060;GH_D02G2136;GH_D02G2137;GH_D11G0482;GH_A08G0433;GH_D03G1634;GH_A01G2352;GH_A03G1967;GH_D10G1831;GH_A08G0435;GH_A01G1910;GH_D01G2430;GH_D07G1958;GH_A07G1961;GH_A02G0294;GH_A02G0296;GH_A05G1797;GH_A12G2516;GH_A02G0293;GH_D04G1285;GH_A09G1681;GH_A03G1966;GH_D03G1274;GH_D12G0846;GH_D04G0154;GH_A12G2478;GH_D10G2089;GH_A05G2603;GH_D09G1714;GH_A10G1607;GH_…
GO:0005215	transporter activity	molecular_function	248	248/ 4368	GH_D04G0552;GH_D01G0666;GH_A02G1247;GH_D12G2260;GH_D01G0218;GH_A03G1633;GH_A03G2302;GH_A11G0679;GH_A01G0109;GH_D02G2589;GH_A01G0226;GH_A01G1350;GH_D01G0834;GH_D08G1481;GH_A12G1369;GH_A12G0075;GH_D03G0284;GH_A06G1791;GH_D09G2290;GH_D12G1864;GH_A12G0779;GH_A06G1653;GH_A06G0709;GH_A08G0887;GH_D08G0695;GH_A09G1695;GH_A09G2437;GH_A11G0013;GH_A06G1493;GH_D10G0437;GH_A06G1714;GH_D01G1425;GH_A04G0052;GH_…	289	289/ 4894	GH_A09G1796;GH_D05G3152;GH_D03G0746;GH_A11G3202;GH_A11G2958;GH_A04G1198;GH_D04G0493;GH_D10G2688;GH_D05G0005;GH_D02G1385;GH_D02G2589;GH_A03G0009;GH_D13G1397;GH_A01G1525;GH_D08G1481;GH_A12G1369;GH_D11G0149;GH_D02G0478;GH_A09G0854;GH_D03G0284;GH_A05G3426;GH_D01G1159;GH_A05G0133;GH_D06G0802;GH_A01G0549;GH_A11G2138;GH_D10G0985;GH_D12G0962;GH_A06G0974;GH_D08G0695;GH_A09G1695;GH_D05G3968;GH_A06G1493;GH_…	308	308/ 5549	GH_A09G1796;GH_D05G0005;GH_A12G1303;GH_D12G0060;GH_A11G2958;GH_A04G1198;GH_D10G2686;GH_D12G0569;GH_D08G2088;GH_A11G0679;GH_D02G1385;GH_D02G2589;GH_A04G0181;GH_D11G0729;GH_D08G1481;GH_A12G1369;GH_D09G1699;GH_A03G1200;GH_A12G0075;GH_D03G0284;GH_A05G3426;GH_D11G1329;GH_D13G2562;GH_D05G0078;GH_D05G4021;GH_A06G0709;GH_A09G1193;GH_D08G0695;GH_A09G1695;GH_D05G3968;GH_A06G1493;GH_A02G0464;GH_A06G1714;GH_…
GO:0098772	molecular function regulator activity	molecular_function	88	88/ 4368	GH_A10G0381;GH_A04G1761;GH_A03G2306;GH_D11G0141;GH_A01G0637;GH_A09G2718;GH_D11G3057;GH_A06G1911;GH_D02G0552;GH_A12G0674;GH_A09G2143;GH_A10G1863;GH_A10G1865;GH_D13G0417;GH_A12G2693;GH_A07G1157;GH_A03G0688;GH_A01G2413;GH_D04G0257;GH_A04G0106;GH_A05G2025;GH_D03G1905;GH_D10G2469;GH_D07G1138;GH_A10G2453;GH_A12G1173;GH_D10G2466;GH_A09G2717;GH_scaffold3193_objG0001;GH_A13G1290;GH_A01G1579;GH_D10G1161;GH…	77	77/ 4894	GH_D01G1512;GH_D11G2483;GH_A13G0551;GH_A03G1634;GH_A13G2259;GH_A08G1600;GH_A03G1298;GH_D05G3300;GH_D13G2240;GH_A05G1443;GH_D07G1138;GH_D13G2593;GH_D04G0926;GH_A12G2789;GH_D07G1155;GH_A12G1173;GH_A05G2973;GH_D12G2814;GH_A01G1839;GH_A05G0356;GH_A06G0921;GH_D03G1905;GH_A11G0391;GH_D11G0408;GH_D12G2419;GH_D11G1215;GH_D11G1335;GH_A10G0209;GH_A09G1111;GH_D03G1243;GH_D08G1821;GH_A03G2015;GH_D02G0392;GH_…	100	100/ 5549	GH_A05G4093;GH_A09G0692;GH_D01G0629;GH_D11G0141;GH_A01G0637;GH_A01G0636;GH_D02G0556;GH_A06G1911;GH_D02G0552;GH_A09G1111;GH_D05G0377;GH_D02G0392;GH_D01G2343;GH_A10G1865;GH_A10G1864;GH_D02G0568;GH_A07G1153;GH_A11G2485;GH_A01G2484;GH_A03G0688;GH_D04G0257;GH_D04G0256;GH_D10G1955;GH_A11G0616;GH_A11G0617;GH_A05G2025;GH_D11G0644;GH_D03G1905;GH_D10G0090;GH_D07G1138;GH_A12G1173;GH_A06G0921;GH_D11G0408;GH_…
GO:0140299	small molecule sensor activity	molecular_function	5	5/ 4368	GH_D03G0081;GH_D11G1597;GH_D06G0769;GH_A11G1570;GH_A02G1984	7	7/ 4894	GH_D13G0283;GH_D03G0081;GH_D01G1759;GH_A12G1452;GH_D12G1465;GH_D09G2387;GH_A11G1570	3	3/ 5549	GH_D11G1597;GH_A11G1419;GH_A07G1029
GO:0005488	binding	molecular_function	1866	1866/ 4368		2038	2038/ 4894		2391	2391/ 5549
GO:0045735	nutrient reservoir activity	molecular_function	10	10/ 4368	GH_D03G1921;GH_D09G2325;GH_D08G0523;GH_D10G1241;GH_A09G2388;GH_A08G0513;GH_A04G0208;GH_A09G2387;GH_D01G0721;GH_D10G1739	8	8/ 4894	GH_D08G0523;GH_A04G1465;GH_D09G2325;GH_A07G1649;GH_A09G2388;GH_A04G0208;GH_A09G2387;GH_D01G0721	11	11/ 5549	GH_D04G1805;GH_D10G1241;GH_D08G0523;GH_A04G1465;GH_D09G2325;GH_A09G2388;GH_A08G0513;GH_A04G0208;GH_A09G2387;GH_D01G0721;GH_D10G1739
GO:0060089	molecular transducer activity	molecular_function	40	40/ 4368	GH_D03G1495;GH_D01G0628;GH_A10G0381;GH_D03G1905;GH_D13G1969;GH_D07G2004;GH_A03G0059;GH_D02G0593;GH_A01G0637;GH_A10G2452;GH_D10G1958;GH_A11G2342;GH_D11G1271;GH_D10G2561;GH_D02G0552;GH_D07G0398;GH_A05G1007;GH_D02G1800;GH_D12G0516;GH_A07G0262;GH_A05G2264;GH_D01G0651;GH_A10G1863;GH_A11G1651;GH_A11G3456;GH_D10G0116;GH_A11G2768;GH_D13G2287;GH_A12G0110;GH_A12G2756;GH_D12G0117;GH_D12G0066;GH_D12G2734;GH_…	36	36/ 4894	GH_D01G1512;GH_A01G0653;GH_D07G0760;GH_A13G0218;GH_A09G1708;GH_D03G1905;GH_A03G0059;GH_A10G1667;GH_D02G0593;GH_A10G2452;GH_A11G2342;GH_D11G1271;GH_D02G0556;GH_A10G1068;GH_A03G1634;GH_D01G2092;GH_A02G0577;GH_A01G1996;GH_D09G1657;GH_D11G2116;GH_D01G0651;GH_A08G2635;GH_A05G2683;GH_D08G2631;GH_A09G0843;GH_A12G2756;GH_D10G0389;GH_D11G1683;GH_D09G2387;GH_D05G3812;GH_A11G1242;GH_D01G2559;GH_D13G2287;GH_…	57	57/ 5549	GH_D01G0629;GH_D01G0628;GH_D07G0760;GH_A13G0218;GH_D03G1905;GH_A01G0653;GH_A01G2484;GH_D03G1495;GH_D02G0593;GH_A01G0637;GH_D10G1955;GH_A07G0765;GH_D10G1958;GH_A11G2342;GH_D11G1271;GH_A02G0578;GH_D02G0556;GH_D13G0217;GH_D11G1690;GH_D10G2561;GH_D02G0552;GH_A02G0577;GH_D12G0516;GH_A07G0262;GH_D09G1657;GH_D13G2287;GH_D13G2286;GH_D01G0651;GH_D01G0301;GH_A08G2635;GH_A11G1651;GH_A10G1864;GH_D07G2012;GH_…
GO:0140223	general transcription initiation factor activity	molecular_function	1	1/ 4368	GH_D05G2681	2	2/ 4894	GH_A11G1644;GH_D11G1675	1	1/ 5549	GH_D11G1675
GO:0003824	catalytic activity	molecular_function	1929	1929/ 4368		2185	2185/ 4894		2464	2464/ 5549
