# Supplementary material for: Integrated Transcriptome and Metabolome Analysis Elucidates the Regulatory Networks of Salt Stress Response During Cotton Seed Germination
Source: Genes (Basel). 2026 Jun 30;17(7):761. doi: 10.3390/genes17070761 (PMC13409522; doi:10.3390/genes17070761)
Supplement: Supplementary file 1 [file genes-17-00761-s001.zip › Table S2.xlsx]

## Sheet: S1 VS W1
Table S2 Top 20 enriched GO terms analysis
Number	GO ID	Term Type	Description	Ratio_in_study	Ratio_in_pop	Rich factor	Pvalue	Padjust
77	GO:0009266	BP	response to temperature stimulus	77/ 4291	388/ 67349	0.198454	4.8575e-19	1.9158e-15
104	GO:1901700	BP	response to oxygen-containing compound	104/ 4291	639/ 67349	0.162754	2.07321e-18	8.17675e-15
338	GO:0003700	MF	DNA-binding transcription factor activity	338/ 4291	3336/ 67349	0.101319	2.09538e-17	5.12948e-14
443	GO:0016491	MF	oxidoreductase activity	443/ 4291	4700/ 67349	0.0942553	4.69371e-17	1.14902e-13
220	GO:0043565	MF	sequence-specific DNA binding	220/ 4291	1984/ 67349	0.110887	1.22102e-15	2.98905e-12
18	GO:0019915	BP	lipid storage	18/ 4291	30/ 67349	0.6	1.19047e-14	4.69519e-11
348	GO:0140110	MF	transcription regulator activity	348/ 4291	3643/ 67349	0.0955257	2.90542e-14	7.11246e-11
194	GO:0016757	MF	glycosyltransferase activity	194/ 4291	1772/ 67349	0.109481	2.65923e-13	6.5098e-10
78	GO:0046527	MF	glucosyltransferase activity	78/ 4291	503/ 67349	0.15507	5.19834e-13	1.27255e-09
138	GO:0009628	BP	response to abiotic stimulus	138/ 4291	1135/ 67349	0.121586	3.86444e-13	1.52414e-09
48	GO:0009651	BP	response to salt stress	48/ 4291	234/ 67349	0.205128	5.39408e-13	2.12743e-09
128	GO:0010033	BP	response to organic substance	128/ 4291	1026/ 67349	0.124756	6.24335e-13	2.46238e-09
51	GO:0006970	BP	response to osmotic stress	51/ 4291	271/ 67349	0.188192	3.29483e-12	1.29948e-08
16	GO:0012511	CC	monolayer-surrounded lipid storage body	16/ 4291	32/ 67349	0.5	1.6134e-11	1.32299e-08
157	GO:0006351	BP	DNA-templated transcription	157/ 4291	1386/ 67349	0.113276	3.39469e-12	1.33887e-08
25	GO:0016762	MF	xyloglucan:xyloglucosyl transferase activity	25/ 4291	78/ 67349	0.320513	7.34794e-12	1.79878e-08
72	GO:0044042	BP	glucan metabolic process	72/ 4291	469/ 67349	0.153518	6.12674e-12	2.41639e-08
2185	GO:0003824	MF	catalytic activity	2185/ 4291	30974/ 67349	0.070543	2.3303e-11	5.70458e-08
50	GO:0042546	BP	cell wall biogenesis	50/ 4291	273/ 67349	0.18315	1.5026e-11	5.92625e-08
258	GO:0005975	BP	carbohydrate metabolic process	258/ 4291	2667/ 67349	0.0967379	2.60869e-11	1.02887e-07

## Sheet: S2 VS W2
Number	GO ID	Term Type	Description	Ratio_in_study	Ratio_in_pop	Rich factor	Pvalue	Padjust
597	GO:0016491	MF	oxidoreductase activity	597/ 4801	4700/ 67349	0.127021	4.12169e-45	1.00899e-41
74	GO:0009408	BP	response to heat	74/ 4801	204/ 67349	0.362745	4.26355e-33	1.68154e-29
103	GO:0009266	BP	response to temperature stimulus	103/ 4801	388/ 67349	0.265464	5.07635e-32	2.00211e-28
186	GO:0009628	BP	response to abiotic stimulus	186/ 4801	1135/ 67349	0.163877	1.7837e-26	7.03491e-23
127	GO:1901700	BP	response to oxygen-containing compound	127/ 4801	639/ 67349	0.198748	5.03466e-26	1.98567e-22
193	GO:0046906	MF	tetrapyrrole binding	193/ 4801	1290/ 67349	0.149612	1.67008e-22	4.08836e-19
82	GO:0010035	BP	response to inorganic substance	82/ 4801	346/ 67349	0.236994	2.59703e-22	1.02427e-18
41	GO:0042542	BP	response to hydrogen peroxide	41/ 4801	101/ 67349	0.405941	3.72703e-21	1.46994e-17
100	GO:0006979	BP	response to oxidative stress	100/ 4801	498/ 67349	0.200803	3.84829e-21	1.51777e-17
39	GO:0051259	BP	protein complex oligomerization	39/ 4801	98/ 67349	0.397959	7.9051e-20	3.11777e-16
173	GO:0020037	MF	heme binding	173/ 4801	1186/ 67349	0.145868	4.14628e-19	1.01501e-15
44	GO:0000302	BP	response to reactive oxygen species	44/ 4801	129/ 67349	0.341085	4.30578e-19	1.6982e-15
35	GO:0043621	MF	protein self-association	35/ 4801	87/ 67349	0.402299	3.97369e-18	9.72758e-15
245	GO:0043565	MF	sequence-specific DNA binding	245/ 4801	1984/ 67349	0.123488	4.286e-17	1.04921e-13
150	GO:0010033	BP	response to organic substance	150/ 4801	1026/ 67349	0.146199	6.95732e-17	2.74397e-13
90	GO:0046527	MF	glucosyltransferase activity	90/ 4801	503/ 67349	0.178926	7.40171e-16	1.81194e-12
362	GO:0003700	MF	DNA-binding transcription factor activity	362/ 4801	3336/ 67349	0.108513	8.53304e-16	2.08889e-12
62	GO:0009535	CC	chloroplast thylakoid membrane	62/ 4801	292/ 67349	0.212329	7.59393e-15	6.22702e-12
62	GO:0055035	CC	plastid thylakoid membrane	62/ 4801	294/ 67349	0.210884	1.05767e-14	8.67292e-12
55	GO:0009651	BP	response to salt stress	55/ 4801	234/ 67349	0.235043	2.63322e-15	1.03854e-11

## Sheet: S3 VS W3
Number	GO ID	Term Type	Description	Ratio_in_study	Ratio_in_pop	Rich factor	Pvalue	Padjust
547	GO:0016491	MF	oxidoreductase activity	547/ 3808	4700/ 67349	0.116383	1.04309e-60	2.55348e-57
98	GO:0009535	CC	chloroplast thylakoid membrane	98/ 3808	292/ 67349	0.335616	1.23651e-48	1.01394e-45
98	GO:0055035	CC	plastid thylakoid membrane	98/ 3808	294/ 67349	0.333333	2.49038e-48	2.04211e-45
99	GO:0042651	CC	thylakoid membrane	99/ 3808	319/ 67349	0.310345	1.20061e-45	9.84504e-43
99	GO:0034357	CC	photosynthetic membrane	99/ 3808	319/ 67349	0.310345	1.20061e-45	9.84504e-43
208	GO:0046906	MF	tetrapyrrole binding	208/ 3808	1290/ 67349	0.16124	1.31796e-42	3.22636e-39
61	GO:0009521	CC	photosystem	61/ 3808	149/ 67349	0.409396	1.41252e-36	1.15827e-33
45	GO:0009522	CC	photosystem I	45/ 3808	78/ 67349	0.576923	9.57332e-36	7.85012e-33
112	GO:0019867	CC	outer membrane	112/ 3808	509/ 67349	0.220039	1.06684e-35	8.74809e-33
112	GO:0031968	CC	organelle outer membrane	112/ 3808	509/ 67349	0.220039	1.06684e-35	8.74809e-33
53	GO:0009523	CC	photosystem II	53/ 3808	116/ 67349	0.456897	6.13958e-35	5.03445e-32
116	GO:0042170	CC	plastid membrane	116/ 3808	576/ 67349	0.201389	4.1117e-33	3.37159e-30
37	GO:0009765	BP	photosynthesis, light harvesting	37/ 3808	60/ 67349	0.616667	3.75357e-31	1.48041e-27
63	GO:0015979	BP	photosynthesis	63/ 3808	192/ 67349	0.328125	3.86647e-31	1.52494e-27
170	GO:0009628	BP	response to abiotic stimulus	170/ 3808	1135/ 67349	0.14978	4.92533e-31	1.94255e-27
34	GO:0009768	BP	photosynthesis, light harvesting in photosystem I	34/ 3808	52/ 67349	0.653846	5.15668e-30	2.0338e-26
100	GO:0006979	BP	response to oxidative stress	100/ 3808	498/ 67349	0.200803	1.24571e-28	4.91308e-25
62	GO:0009408	BP	response to heat	62/ 3808	204/ 67349	0.303922	1.45065e-28	5.72136e-25
167	GO:0020037	MF	heme binding	167/ 3808	1186/ 67349	0.140809	2.17532e-27	5.32519e-24
85	GO:0009266	BP	response to temperature stimulus	85/ 3808	388/ 67349	0.219072	2.7085e-27	1.06823e-23
