# Supplementary material for: Integrated Transcriptome and Metabolome Analysis Elucidates the Regulatory Networks of Salt Stress Response During Cotton Seed Germination
Source: Genes (Basel). 2026 Jun 30;17(7):761. doi: 10.3390/genes17070761 (PMC13409522; doi:10.3390/genes17070761)
Supplement: Supplementary file 1 [file genes-17-00761-s001.zip › Table S3.xlsx]

## Sheet: S1 VS W1
Table S3 The top 20 enriched KEGG pathways.
Number	Pathway ID	Description	Database	Ratio_in_study	Ratio_in_pop	Rich factor	Pvalue	Padjust	First Category	Second Category
159	ghi04075	Plant hormone signal transduction	KEGG PATHWAY	159/ 2390	1432/ 36306	0.111034	5.90805e-11	7.50322e-09	Environmental Information Processing	Signal transduction
74	ghi00500	Starch and sucrose metabolism	KEGG PATHWAY	74/ 2390	576/ 36306	0.128472	3.04061e-08	3.86158e-06	Metabolism	Carbohydrate metabolism
44	ghi00999	Biosynthesis of various plant secondary metabolites	KEGG PATHWAY	44/ 2390	299/ 36306	0.147157	4.86995e-07	6.18483e-05	Metabolism	Biosynthesis of other secondary metabolites
18	ghi00062	Fatty acid elongation	KEGG PATHWAY	18/ 2390	81/ 36306	0.222222	4.22992e-06	0.0005372	Metabolism	Lipid metabolism
59	ghi00520	Amino sugar and nucleotide sugar metabolism	KEGG PATHWAY	59/ 2390	485/ 36306	0.121649	4.25488e-06	0.00054037	Metabolism	Carbohydrate metabolism
89	ghi04016	MAPK signaling pathway - plant	KEGG PATHWAY	89/ 2390	871/ 36306	0.102181	2.70594e-05	0.00343655	Environmental Information Processing	Signal transduction
42	ghi01250	Biosynthesis of nucleotide sugars	KEGG PATHWAY	42/ 2390	340/ 36306	0.123529	6.79025e-05	0.00862361	Metabolism	Global and overview maps
30	ghi00053	Ascorbate and aldarate metabolism	KEGG PATHWAY	30/ 2390	221/ 36306	0.135747	0.00013572	0.0172365	Metabolism	Carbohydrate metabolism
55	ghi04814	Motor proteins	KEGG PATHWAY	55/ 2390	503/ 36306	0.109344	0.000164269	0.0208622	Cellular Processes	Cell motility
26	ghi00250	Alanine, aspartate and glutamate metabolism	KEGG PATHWAY	26/ 2390	183/ 36306	0.142077	0.000176515	0.0224174	Metabolism	Amino acid metabolism
25	ghi00073	Cutin, suberine and wax biosynthesis	KEGG PATHWAY	25/ 2390	176/ 36306	0.142045	0.000233515	0.0296564	Metabolism	Lipid metabolism
101	ghi04626	Plant-pathogen interaction	KEGG PATHWAY	101/ 2390	1085/ 36306	0.0930876	0.000290552	0.0369001	Organismal Systems	Environmental adaptation
21	ghi00130	Ubiquinone and other terpenoid-quinone biosynthesis	KEGG PATHWAY	21/ 2390	143/ 36306	0.146853	0.000453387	0.0575802	Metabolism	Metabolism of cofactors and vitamins
20	ghi00100	Steroid biosynthesis	KEGG PATHWAY	20/ 2390	138/ 36306	0.144928	0.000726059	0.0922095	Metabolism	Lipid metabolism
80	ghi01240	Biosynthesis of cofactors	KEGG PATHWAY	80/ 2390	852/ 36306	0.0938967	0.00092077	0.116938	Metabolism	Global and overview maps
41	ghi00270	Cysteine and methionine metabolism	KEGG PATHWAY	41/ 2390	383/ 36306	0.10705	0.0015556	0.197562	Metabolism	Amino acid metabolism
14	ghi00905	Brassinosteroid biosynthesis	KEGG PATHWAY	14/ 2390	93/ 36306	0.150538	0.00301334	0.382694	Metabolism	Metabolism of terpenoids and polyketides
59	ghi00940	Phenylpropanoid biosynthesis	KEGG PATHWAY	59/ 2390	627/ 36306	0.0940989	0.00382104	0.485272	Metabolism	Biosynthesis of other secondary metabolites
8	ghi00430	Taurine and hypotaurine metabolism	KEGG PATHWAY	8/ 2390	40/ 36306	0.2	0.00402148	0.510727	Metabolism	Metabolism of other amino acids
34	ghi00480	Glutathione metabolism	KEGG PATHWAY	34/ 2390	322/ 36306	0.10559	0.00458592	0.582412	Metabolism	Metabolism of other amino acids

## Sheet: S2 VS W2
Number	Pathway ID	Description	Database	Ratio_in_study	Ratio_in_pop	Rich factor	Pvalue	Padjust	First Category	Second Category
106	ghi00940	Phenylpropanoid biosynthesis	KEGG PATHWAY	106/ 2620	627/ 36306	0.169059	1.83488e-16	2.34864e-14	Metabolism	Biosynthesis of other secondary metabolites
146	ghi04626	Plant-pathogen interaction	KEGG PATHWAY	146/ 2620	1085/ 36306	0.134562	2.00767e-13	2.56982e-11	Organismal Systems	Environmental adaptation
56	ghi00480	Glutathione metabolism	KEGG PATHWAY	56/ 2620	322/ 36306	0.173913	7.77434e-10	9.95115e-08	Metabolism	Metabolism of other amino acids
113	ghi04016	MAPK signaling pathway - plant	KEGG PATHWAY	113/ 2620	871/ 36306	0.129736	9.68596e-10	1.2398e-07	Environmental Information Processing	Signal transduction
20	ghi00196	Photosynthesis - antenna proteins	KEGG PATHWAY	20/ 2620	61/ 36306	0.327869	4.75984e-09	6.0926e-07	Metabolism	Energy metabolism
43	ghi00195	Photosynthesis	KEGG PATHWAY	43/ 2620	231/ 36306	0.186147	8.81587e-09	1.12843e-06	Metabolism	Energy metabolism
22	ghi00062	Fatty acid elongation	KEGG PATHWAY	22/ 2620	81/ 36306	0.271605	4.04661e-08	5.17967e-06	Metabolism	Lipid metabolism
19	ghi00944	Flavone and flavonol biosynthesis	KEGG PATHWAY	19/ 2620	76/ 36306	0.25	1.34192e-06	0.000171766	Metabolism	Biosynthesis of other secondary metabolites
27	ghi00130	Ubiquinone and other terpenoid-quinone biosynthesis	KEGG PATHWAY	27/ 2620	143/ 36306	0.188811	3.6353e-06	0.000465319	Metabolism	Metabolism of cofactors and vitamins
38	ghi00710	Carbon fixation in photosynthetic organisms	KEGG PATHWAY	38/ 2620	245/ 36306	0.155102	6.7026e-06	0.000857933	Metabolism	Energy metabolism
14	ghi00902	Monoterpenoid biosynthesis	KEGG PATHWAY	14/ 2620	50/ 36306	0.28	7.87879e-06	0.00100848	Metabolism	Metabolism of terpenoids and polyketides
21	ghi00908	Zeatin biosynthesis	KEGG PATHWAY	21/ 2620	103/ 36306	0.203883	1.25028e-05	0.00160035	Metabolism	Metabolism of terpenoids and polyketides
22	ghi00910	Nitrogen metabolism	KEGG PATHWAY	22/ 2620	111/ 36306	0.198198	1.26061e-05	0.00161358	Metabolism	Energy metabolism
42	ghi00999	Biosynthesis of various plant secondary metabolites	KEGG PATHWAY	42/ 2620	299/ 36306	0.140468	2.71469e-05	0.0034748	Metabolism	Biosynthesis of other secondary metabolites
143	ghi04075	Plant hormone signal transduction	KEGG PATHWAY	143/ 2620	1432/ 36306	0.0998603	4.88453e-05	0.00625219	Environmental Information Processing	Signal transduction
98	ghi04141	Protein processing in endoplasmic reticulum	KEGG PATHWAY	98/ 2620	916/ 36306	0.106987	6.28169e-05	0.00804057	Genetic Information Processing	Folding, sorting and degradation
26	ghi00030	Pentose phosphate pathway	KEGG PATHWAY	26/ 2620	169/ 36306	0.153846	0.000203915	0.0261012	Metabolism	Carbohydrate metabolism
13	ghi00966	Glucosinolate biosynthesis	KEGG PATHWAY	13/ 2620	61/ 36306	0.213115	0.000345362	0.0442063	Metabolism	Biosynthesis of other secondary metabolites
19	ghi00920	Sulfur metabolism	KEGG PATHWAY	19/ 2620	122/ 36306	0.155738	0.0011891	0.152204	Metabolism	Energy metabolism
9	ghi00430	Taurine and hypotaurine metabolism	KEGG PATHWAY	9/ 2620	40/ 36306	0.225	0.00184329	0.235941	Metabolism	Metabolism of other amino acids

## Sheet: S3 VS W3
Number	Pathway ID	Description	Database	Ratio_in_study	Ratio_in_pop	Rich factor	Pvalue	Padjust	First Category	Second Category
37	ghi00196	Photosynthesis - antenna proteins	KEGG PATHWAY	37/ 2182	61/ 36306	0.606557	7.06458e-30	8.76008e-28	Metabolism	Energy metabolism
69	ghi00195	Photosynthesis	KEGG PATHWAY	69/ 2182	231/ 36306	0.298701	1.14695e-29	1.42222e-27	Metabolism	Energy metabolism
85	ghi00940	Phenylpropanoid biosynthesis	KEGG PATHWAY	85/ 2182	627/ 36306	0.135566	2.09313e-12	2.59549e-10	Metabolism	Biosynthesis of other secondary metabolites
50	ghi00480	Glutathione metabolism	KEGG PATHWAY	50/ 2182	322/ 36306	0.15528	7.36229e-10	9.12924e-08	Metabolism	Metabolism of other amino acids
139	ghi04075	Plant hormone signal transduction	KEGG PATHWAY	139/ 2182	1432/ 36306	0.097067	1.6282e-08	2.01897e-06	Environmental Information Processing	Signal transduction
24	ghi00910	Nitrogen metabolism	KEGG PATHWAY	24/ 2182	111/ 36306	0.216216	3.61217e-08	4.47909e-06	Metabolism	Energy metabolism
91	ghi04016	MAPK signaling pathway - plant	KEGG PATHWAY	91/ 2182	871/ 36306	0.104478	2.21067e-07	2.74124e-05	Environmental Information Processing	Signal transduction
36	ghi00710	Carbon fixation in photosynthetic organisms	KEGG PATHWAY	36/ 2182	245/ 36306	0.146939	6.62658e-07	8.21696e-05	Metabolism	Energy metabolism
15	ghi00966	Glucosinolate biosynthesis	KEGG PATHWAY	15/ 2182	61/ 36306	0.245902	2.32896e-06	0.000288791	Metabolism	Biosynthesis of other secondary metabolites
39	ghi00630	Glyoxylate and dicarboxylate metabolism	KEGG PATHWAY	39/ 2182	299/ 36306	0.130435	4.72364e-06	0.000585732	Metabolism	Carbohydrate metabolism
16	ghi00944	Flavone and flavonol biosynthesis	KEGG PATHWAY	16/ 2182	76/ 36306	0.210526	9.48711e-06	0.0011764	Metabolism	Biosynthesis of other secondary metabolites
36	ghi00941	Flavonoid biosynthesis	KEGG PATHWAY	36/ 2182	306/ 36306	0.117647	9.71633e-05	0.0120483	Metabolism	Biosynthesis of other secondary metabolites
35	ghi02010	ABC transporters	KEGG PATHWAY	35/ 2182	295/ 36306	0.118644	0.000101868	0.0126316	Environmental Information Processing	Membrane transport
21	ghi00906	Carotenoid biosynthesis	KEGG PATHWAY	21/ 2182	143/ 36306	0.146853	0.000133	0.016492	Metabolism	Metabolism of terpenoids and polyketides
24	ghi00073	Cutin, suberine and wax biosynthesis	KEGG PATHWAY	24/ 2182	176/ 36306	0.136364	0.000149858	0.0185824	Metabolism	Lipid metabolism
81	ghi04141	Protein processing in endoplasmic reticulum	KEGG PATHWAY	81/ 2182	916/ 36306	0.0884279	0.000350212	0.0434263	Genetic Information Processing	Folding, sorting and degradation
21	ghi00860	Porphyrin metabolism	KEGG PATHWAY	21/ 2182	157/ 36306	0.133758	0.000489364	0.0606812	Metabolism	Metabolism of cofactors and vitamins
10	ghi00902	Monoterpenoid biosynthesis	KEGG PATHWAY	10/ 2182	50/ 36306	0.2	0.000676345	0.0838667	Metabolism	Metabolism of terpenoids and polyketides
14	ghi00905	Brassinosteroid biosynthesis	KEGG PATHWAY	14/ 2182	93/ 36306	0.150538	0.00129726	0.16086	Metabolism	Metabolism of terpenoids and polyketides
22	ghi00250	Alanine, aspartate and glutamate metabolism	KEGG PATHWAY	22/ 2182	183/ 36306	0.120219	0.00153923	0.190865	Metabolism	Amino acid metabolism
