# Supplementary material for: Integrated Transcriptome and Metabolome Analysis Elucidates the Regulatory Networks of Salt Stress Response During Cotton Seed Germination
Source: Genes (Basel). 2026 Jun 30;17(7):761. doi: 10.3390/genes17070761 (PMC13409522; doi:10.3390/genes17070761)
Supplement: Supplementary file 1 [file genes-17-00761-s001.zip › Table S4.xlsx]

## Sheet: S1 vs w1
Table S4. Characterization of differential metabolite profiles.
Metabolite	Metab ID	VIP_PLS-DA	P_value	FDR
Lusitanicoside	metab_9212	2.44018	0.006407	0.02509
Diethylphosphoric acid	metab_25096	2.24299	0.005372	0.02509
(S)-Batatic acid	metab_14304	2.21384	0.005372	0.02509
Heliannuol C	metab_5279	2.08688	0.03064	0.04115
5-Hydroxy-2-(5-methyl-1-oxo-4-hexenyl)benzofuran	metab_9216	2.08401	0.006534	0.02509
Cynaropicrin	metab_19066	2.03693	0.005372	0.02509
4-Androstenediol	metab_7719	1.90947	0.006861	0.02509
Physalin D	metab_21205	1.90673	0.009273	0.02509
Bhas#26	metab_18836	1.90011	0.00581	0.02509
5'-Deoxy-5'-(methylthio)adenosine	metab_1769	1.89989	0.00581	0.02509
Carboxyibuprofen	metab_9386	1.88499	0.00581	0.02509
Cajaisoflavone	metab_21458	1.87944	0.008335	0.02509
Gibberellin A29-catabolite	metab_18976	1.8523	0.005372	0.02509
Methyloxaloacetate	metab_25088	1.84862	0.01513	0.02682
2,6,10,10-Tetramethyl-1-oxaspiro[4.5]decan-6-ol	metab_7946	1.8442	0.007787	0.02509
Pentadecanal	metab_19860	1.82182	0.00581	0.02509
N-Methyl-2,3,7,8-tetramethoxybenzophenanthridine-6(5H)-one	metab_15898	1.8162	0.005372	0.02509
Preussomerin EG3	metab_25117	1.7844	0.008096	0.02509
2-O-alpha-D-Galactopyranosyl-1-deoxynojirimycin	metab_13589	1.78014	0.005372	0.02509
Isolimonic acid 16->17-lactone	metab_21593	1.76588	0.01169	0.02509
(R)-2-Hydroxysterculic acid	metab_7939	1.76039	0.00581	0.02509
14,15-Epoxyeicosa-5z-enoic acid	metab_7941	1.75735	0.005372	0.02509
Androstenol	metab_7745	1.74265	0.01147	0.02509
Raloxifene	metab_9413	1.74152	0.006534	0.02509
Physalin E	metab_21352	1.7353	0.008335	0.02509
Ethyl beta-D-glucopyranoside	metab_14128	1.70229	0.006534	0.02509
2-keto palmitic acid	metab_19813	1.69553	0.005372	0.02509
Morusin	metab_21108	1.6838	0.005372	0.02509
Albocycline	metab_21178	1.68088	0.005372	0.02509
O-Acetylserine	metab_358	1.66965	0.009638	0.02509
6,7-Dihydroxydihydrolinalool 7-O-beta-glucopyranoside	metab_21778	1.65691	0.006162	0.02509
Niacinamide	metab_437	1.65273	0.006162	0.02509
Queuine	metab_13754	1.65259	0.005372	0.02509
Fa(18:3+3o)	metab_21133	1.6245	0.005372	0.02509
Albocycline M-6	metab_19116	1.61884	0.005372	0.02509
Biliverdin	metab_6135	1.60014	0.006407	0.02509
(5alpha,8beta,9beta)-5,9-Epoxy-3,6-megastigmadien-8-ol	metab_5952	1.58135	0.00581	0.02509
Dorsteniol	metab_19141	1.57102	0.008254	0.02509
Xi-1,8,8-Trimethyl-2-oxabicyclo[3.2.1]octan-3-one	metab_5947	1.56864	0.006162	0.02509
5'-Deoxy-5-fluorocytidine	metab_21082	1.56248	0.007417	0.02509
Sparfloxacin	metab_19146	1.56195	0.01238	0.02531
L-Glutamic Acid	metab_25183	1.52914	0.01337	0.02556
Methyl indole-3-acetate	metab_2461	1.51311	0.006407	0.02509
Batatasin iii	metab_20827	1.50036	0.006407	0.02509
13-L-Hydroperoxylinoleic acid	metab_5465	1.49533	0.006407	0.02509
Cyclo(Arg-Gly-Asp-Phe-Val)	metab_19109	1.47965	0.008254	0.02509
Glicoricone	metab_23961	1.47458	0.01041	0.02509
Isocycloheterophyllin	metab_4962	1.47352	0.008749	0.02509
Artonol E	metab_21127	1.46923	0.006534	0.02509
Methionine sulfoxide	metab_15107	1.46408	0.006162	0.02509
15h-11,12-eeta	metab_9612	1.46121	0.005372	0.02509
Coriandrone A	metab_20826	1.45898	0.006162	0.02509
Pyridin-3-ylmethyl {4-[(2-amino-4-fluorophenyl)carbamoyl]benzyl}carbamate	metab_19713	1.45268	0.005372	0.02509
Thr-Thr-Leu	metab_15833	1.44645	0.006162	0.02509
Physagulin B	metab_14752	1.43625	0.01745	0.02871
Chalepin acetate	metab_6371	1.4336	0.00794	0.02509
L-Threonine	metab_15100	1.41185	0.006534	0.02509
Adipate semialdehyde	metab_15452	1.40659	0.007345	0.02509
13-OxoODE	metab_9238	1.39357	0.008749	0.02509
Tyvelose	metab_15453	1.37893	0.009638	0.02509
Edulisin I	metab_20860	1.37223	0.007787	0.02509
Celereoin	metab_21364	1.37058	0.009638	0.02509
Oleoylglycerone phosphate	metab_20347	1.36964	0.006663	0.02509
Cycloartomunin	metab_21311	1.36121	0.008254	0.02509
4,4'-dimethyl[1,1'-biphenyl]-2,2',5,5'-tetrol	metab_21190	1.35958	0.006407	0.02509
Ureidoisobutyric acid	metab_8054	1.34304	0.006283	0.02509
Curcumin II	metab_6312	1.34263	0.005372	0.02509
Tyr-Ser-Gln	metab_19767	1.33675	0.005372	0.02509
Gaba	metab_25189	1.33257	0.01169	0.02509
Mammeisin	metab_20962	1.32882	0.006407	0.02509
5,5-Dimethyl-2(5H)-furanone	metab_657	1.31818	0.007065	0.02509
Phaseolic acid	metab_3778	1.31281	0.006534	0.02509
Indene	metab_9525	1.30789	0.006534	0.02509
Lipoxin A4	metab_5466	1.3074	0.006407	0.02509
Capsicum annuum Fluorescent chlorophyll catabolite	metab_7016	1.30402	0.009638	0.02509
2-Hydroxycineol	metab_8049	1.2928	0.007637	0.02509
Undecanedioic acid	metab_17971	1.28962	0.006407	0.02509
Physalin L	metab_5765	1.28238	0.007787	0.02509
Xi-2,5-Dihydro-2,4-dimethylthiazole	metab_527	1.27927	0.005372	0.02509
Zizybeoside II	metab_5838	1.26576	0.005372	0.02509
Heteroartonin A	metab_5950	1.26559	0.009007	0.02509
Hymenoxon	metab_21946	1.26007	0.006928	0.02509
(Z)-15-Oxo-11-eicosenoic acid	metab_6237	1.25876	0.006663	0.02509
Xanthoxyletin	metab_19465	1.25617	0.008096	0.02509
Demethylsuberosin	metab_21191	1.24784	0.009095	0.02509
11-Hydroxy-9-tridecenoic acid	metab_18351	1.24772	0.006407	0.02509
Genipin 1-gentiobioside	metab_8306	1.24754	0.00794	0.02509
Neopterin	metab_13367	1.24554	0.005372	0.02509
(S)-(-)-2-Hydroxyisocaproic acid	metab_23175	1.24482	0.005372	0.02509
Hexyl glucoside	metab_5027	1.23433	0.007787	0.02509
Crepidiaside B	metab_9638	1.2339	0.006162	0.02509
1-Deoxy-D-xylulose	metab_24959	1.22672	0.006407	0.02509
11,12,15-theta	metab_5269	1.21764	0.005372	0.02509
(+)-Gallocatechin	metab_24349	1.21394	0.008749	0.02509
2,3-Dihydro-2,3-dihydroxy-4-(4-methoxyphenyl)-1H-phenalen-1-one	metab_3003	1.21177	0.01147	0.02509
Cys-Hyp	metab_571	1.21015	0.01513	0.02682
Ser-Glu-Ala-Glu-Asp	metab_9254	1.18653	0.006407	0.02509
3',5'-Cyclic GMP	metab_15362	1.18126	0.006534	0.02509
Physalin M	metab_19325	1.17872	0.006162	0.02509
Asp-Lys-Tyr-Asp	metab_6388	1.17842	0.007345	0.02509
AICA-riboside	metab_3232	1.17316	0.00581	0.02509
(R)-(+)-2-Pyrrolidone-5-carboxylic acid	metab_14363	1.1731	0.005372	0.02509
9,12,13-Todea	metab_18898	1.16726	0.005372	0.02509
Illudalic acid	metab_18852	1.16715	0.006407	0.02509
Cinncassiol C1 19-glucoside	metab_6828	1.1646	0.006162	0.02509
Tyr-Val	metab_12320	1.15606	0.006283	0.02509
Pterosin N	metab_10764	1.15399	0.01062	0.02509
Myricatomentoside I	metab_6795	1.15089	0.008581	0.02509
Adenosine 3'-monophosphate	metab_15375	1.14715	0.006162	0.02509
Fraxetin	metab_11916	1.14368	0.00581	0.02509
Glu-Arg	metab_13852	1.14326	0.005372	0.02509
4a-Carbinolamine tetrahydrobiopterin	metab_8016	1.14296	0.006663	0.02509
Spermidine	metab_14514	1.14058	0.008096	0.02509
Phenylethylamine	metab_1544	1.14027	0.009827	0.02509
Ala-Gly	metab_25218	1.13899	0.005372	0.02509
2'-Deoxyguanosine 5'-monophosphate	metab_14113	1.13814	0.007345	0.02509
11-HpODE	metab_5207	1.13229	0.005372	0.02509
Pheophorbide a	metab_19481	1.13114	0.005372	0.02509
Argininosuccinic acid	metab_353	1.12828	0.009922	0.02509
Gingerol	metab_4530	1.12684	0.00749	0.02509
5-Hydroxypyrazine-2-carboxylic acid	metab_253	1.11246	0.01191	0.02509
Kanokoside A	metab_5513	1.11161	0.005372	0.02509
Aminopentol	metab_7740	1.11049	0.005372	0.02509
Norlaudanosoline	metab_5334	1.10922	0.006162	0.02509
Asn-Leu-Leu	metab_11494	1.10786	0.006162	0.02509
2'-O-Methylcajanone	metab_4814	1.10314	0.006794	0.02509
Melibiitol	metab_13675	1.09162	0.006534	0.02509
Trp-Leu	metab_1048	1.0892	0.006407	0.02509
Tyr-Pro	metab_24233	1.08826	0.01191	0.02509
2-Isopropylcyclopentanone	metab_17968	1.08533	0.00581	0.02509
9-OxoODE	metab_9506	1.08383	0.005372	0.02509
8-Deoxylactucin	metab_19376	1.08053	0.005372	0.02509
1,2,3,4-Tetrahydronaphthalene	metab_9522	1.07973	0.006534	0.02509
11,12-DiHETrE	metab_8365	1.07704	0.00581	0.02509
Myricanol 5-beta-sophoroside	metab_8038	1.07521	0.007065	0.02509
9(S)-HOTrE	metab_6658	1.06863	0.005372	0.02509
Gly-Glu-Leu	metab_24329	1.06155	0.007345	0.02509
Ectoine	metab_15276	1.06005	0.006407	0.02509
2-hydroxynonanoic acid	metab_22003	1.05389	0.005372	0.02509
(10Z,14E,16E)-10,14,16-Octadecatrien-12-ynoic acid	metab_9700	1.05155	0.006407	0.02509
Netilmicin	metab_3044	1.04672	0.00581	0.02509
Gly-Gly-Ile	metab_15986	1.04491	0.006162	0.02509
Methylrocaglate	metab_6353	1.04053	0.00581	0.02509
Thr-Pro-Lys	metab_20387	1.03956	0.01136	0.02509
Lappaol A	metab_19594	1.03955	0.007065	0.02509
L-Glutamine	metab_14362	1.03714	0.005372	0.02509
Glutarate semialdehyde	metab_13989	1.03495	0.005372	0.02509
D-sorbitol	metab_25178	1.03288	0.006407	0.02509
16,17-Dihydro-16alpha,17-dihydroxygibberellin A4 17-glucoside	metab_19551	1.03032	0.01082	0.02509
Coriandrone B	metab_20706	1.02947	0.007065	0.02509
(E,E)-11,13-Octadecadien-9-ynoic acid	metab_5194	1.02748	0.005372	0.02509
Calamin	metab_8072	1.02626	0.00794	0.02509
Parthenin	metab_4746	1.0249	0.009827	0.02509
Silymonin	metab_19382	1.02254	0.009095	0.02509
Sepiapterin	metab_19580	1.02127	0.006407	0.02509
Pantetheine	metab_16883	1.02014	0.007345	0.02509
Tanacetin	metab_21770	1.01904	0.01147	0.02509
Gly-His	metab_6118	1.01796	0.006162	0.02509
Met-Pro	metab_13311	1.01547	0.005372	0.02509

## Sheet: S2 vs W2
Metabolite	Metab ID	VIP_PLS-DA	P_value	FDR
Nicotinic acid ribonucleoside	metab_14068	2.92606	0.01093	0.02509
Lusitanicoside	metab_9212	2.44018	0.006407	0.02509
Phe-Gly-Ser	metab_16480	2.35252	0.006407	0.02509
His-Gln-Asn	metab_19395	2.24704	0.006162	0.02509
Diethylphosphoric acid	metab_25096	2.24299	0.005372	0.02509
(S)-Batatic acid	metab_14304	2.21384	0.005372	0.02509
5-Hydroxy-2-(5-methyl-1-oxo-4-hexenyl)benzofuran	metab_9216	2.08401	0.006534	0.02509
Cynaropicrin	metab_19066	2.03693	0.005372	0.02509
4-Androstenediol	metab_7719	1.90947	0.006861	0.02509
Physalin D	metab_21205	1.90673	0.009273	0.02509
Bhas#26	metab_18836	1.90011	0.00581	0.02509
5'-Deoxy-5'-(methylthio)adenosine	metab_1769	1.89989	0.00581	0.02509
Avocadene 4-acetate	metab_21078	1.88159	0.01062	0.02509
(1R,2R,4R)-1,8-Epoxy-p-menthane-2,4-diol	metab_6356	1.88035	0.007637	0.02509
Cajaisoflavone	metab_21458	1.87944	0.008335	0.02509
Gibberellin A29-catabolite	metab_18976	1.8523	0.005372	0.02509
Methyloxaloacetate	metab_25088	1.84862	0.01513	0.02682
2,6,10,10-Tetramethyl-1-oxaspiro[4.5]decan-6-ol	metab_7946	1.8442	0.007787	0.02509
Putaminoxin E	metab_18882	1.84375	0.006162	0.02509
N-Methyl-2,3,7,8-tetramethoxybenzophenanthridine-6(5H)-one	metab_15898	1.8162	0.005372	0.02509
Oscr#26	metab_19245	1.80579	0.005372	0.02509
1-Naphthylacetylspermine	metab_20721	1.79876	0.00581	0.02509
Preussomerin EG3	metab_25117	1.7844	0.008096	0.02509
9(S)-HpOTrE	metab_20611	1.78291	0.01147	0.02509
2-O-alpha-D-Galactopyranosyl-1-deoxynojirimycin	metab_13589	1.78014	0.005372	0.02509
Isolimonic acid 16->17-lactone	metab_21593	1.76588	0.01169	0.02509
(R)-2-Hydroxysterculic acid	metab_7939	1.76039	0.00581	0.02509
14,15-Epoxyeicosa-5z-enoic acid	metab_7941	1.75735	0.005372	0.02509
Trans-Hexa-dec-2-enoic acid	metab_19226	1.7479	0.005372	0.02509
Androstenol	metab_7745	1.74265	0.01147	0.02509
Raloxifene	metab_9413	1.74152	0.006534	0.02509
Physalin E	metab_21352	1.7353	0.008335	0.02509
Lipoxin B4	metab_5272	1.73407	0.006407	0.02509
Isokobusone	metab_6588	1.72517	0.007345	0.02509
Asp-Leu-Leu	metab_2427	1.71672	0.01002	0.02509
Thiomorpholine 3-carboxylate	metab_443	1.7058	0.02089	0.03195
Ethyl beta-D-glucopyranoside	metab_14128	1.70229	0.006534	0.02509
Lubiminol	metab_8281	1.69541	0.01169	0.02509
Hepoxilin B3	metab_5642	1.69377	0.006162	0.02509
Fahfa(18:2/3:0)	metab_5800	1.69291	0.006283	0.02509
Morusin	metab_21108	1.6838	0.005372	0.02509
Asp-Asp-Asp-Asp-Lys	metab_6718	1.67038	0.007345	0.02509
(R)-(+)-Patulolide B	metab_19547	1.66766	0.006407	0.02509
Fahfa(18:4/2:0)	metab_9430	1.66325	0.006407	0.02509
Carboprost	metab_5047	1.66306	0.006407	0.02509
MG(18:2(9Z,12Z)/0:0/0:0)[rac]	metab_8241	1.65728	0.006407	0.02509
6,7-Dihydroxydihydrolinalool 7-O-beta-glucopyranoside	metab_21778	1.65691	0.006162	0.02509
Fahfa(18:3/2:0)	metab_8877	1.65273	0.007637	0.02509
Niacinamide	metab_437	1.65273	0.006162	0.02509
Queuine	metab_13754	1.65259	0.005372	0.02509
Glu-Val-Val	metab_12921	1.63769	0.009827	0.02509
Epsilon-Caprolactone	metab_8105	1.63632	0.007065	0.02509
2-Linoleoyl Glycerol	metab_7733	1.63328	0.008096	0.02509
2,2,6,7-Tetramethylbicyclo[4.3.0]nona-1(9),4-diene-7,8-diol	metab_8052	1.63114	0.01041	0.02509
Fahfa(18:2/2:0)	metab_6599	1.62816	0.007065	0.02509
Stearidonic acid	metab_7774	1.62676	0.006534	0.02509
(S)-11,12,13-Trinor-7-calamenone	metab_5364	1.62634	0.01012	0.02509
Fa(18:3+3o)	metab_21133	1.6245	0.005372	0.02509
2-(14,15-Epoxyeicosatrienoyl) Glycerol	metab_6807	1.62435	0.006534	0.02509
Val-Ile-Ser	metab_16010	1.61684	0.005372	0.02509
Asp-Val-Ile	metab_16940	1.61192	0.007345	0.02509
Dihomo-gamma-linolenic acid	metab_6750	1.60574	0.006534	0.02509
5-Methylthioribose	metab_748	1.60511	0.005372	0.02509
Biliverdin	metab_6135	1.60014	0.006407	0.02509
Pelargonidin 3-rhamnoside	metab_21273	1.59349	0.006534	0.02509
Homomethionine	metab_239	1.58899	0.006534	0.02509
13-Hydroxy-9-methoxy-10-oxo-11-octadecenoic acid	metab_21004	1.58576	0.006928	0.02509
P-Menth-1-en-4-ol	metab_5542	1.58227	0.006407	0.02509
(5alpha,8beta,9beta)-5,9-Epoxy-3,6-megastigmadien-8-ol	metab_5952	1.58135	0.00581	0.02509
1-Monopalmitin	metab_7021	1.57808	0.006928	0.02509
10,16-Dihydroxyhexadecanoic acid	metab_21050	1.56911	0.006162	0.02509
Xi-1,8,8-Trimethyl-2-oxabicyclo[3.2.1]octan-3-one	metab_5947	1.56864	0.006162	0.02509
5'-Deoxy-5-fluorocytidine	metab_21082	1.56248	0.007417	0.02509
(3S)-3-hydroxycyclocitral	metab_6428	1.55904	0.007345	0.02509
9,10,13-TriHOME	metab_21385	1.55589	0.009095	0.02509
Val-Leu-Ser	metab_13428	1.53819	0.008749	0.02509
12,13-DiHOME	metab_20913	1.53046	0.005372	0.02509
Sarmentosin	metab_13699	1.53007	0.007065	0.02509
6-Deoxyerythronolide B	metab_20959	1.5166	0.00581	0.02509
Methyl indole-3-acetate	metab_2461	1.51311	0.006407	0.02509
Gln-Phe	metab_12950	1.50859	0.01262	0.02539
Batatasin iii	metab_20827	1.50036	0.006407	0.02509
Val-Ala-Leu	metab_23382	1.49801	0.005372	0.02509
Asp-Val-Leu	metab_2589	1.4969	0.01041	0.02509
13-L-Hydroperoxylinoleic acid	metab_5465	1.49533	0.006407	0.02509
(2S)-2-Butanol O-[b-D-Apiofuranosyl-(1->6)-b-D-glucopyranoside]	metab_20912	1.48668	0.007065	0.02509
2,4,5,7alpha-Tetrahydro-1,4,4,7a-tetramethyl-1H-inden-2-ol	metab_8176	1.48413	0.006162	0.02509
Thr-Arg-Leu	metab_13449	1.48175	0.008254	0.02509
Asn-Val-Ile	metab_23464	1.48007	0.00581	0.02509
Cyclo(Arg-Gly-Asp-Phe-Val)	metab_19109	1.47965	0.008254	0.02509
Glicoricone	metab_23961	1.47458	0.01041	0.02509
4,8,12,15-Octadecatetraenoic acid	metab_9509	1.46903	0.006283	0.02509
Methionine sulfoxide	metab_15107	1.46408	0.006162	0.02509
15h-11,12-eeta	metab_9612	1.46121	0.005372	0.02509
Pyridin-3-ylmethyl {4-[(2-amino-4-fluorophenyl)carbamoyl]benzyl}carbamate	metab_19713	1.45268	0.005372	0.02509
Hexadecanedioic acid	metab_19060	1.45178	0.006407	0.02509
11-Undecanolactone	metab_19385	1.45025	0.006534	0.02509
Aloesol	metab_9747	1.45002	0.007345	0.02509
Thr-Thr-Leu	metab_15833	1.44645	0.006162	0.02509
Cortol	metab_8214	1.44627	0.00581	0.02509
B-D-Xylopyranosyl-(1->4)-a-L-rhamnopyranosyl-(1->2)-L-arabinose	metab_19020	1.43701	0.006534	0.02509
Asn-Val-Leu	metab_2426	1.43513	0.006162	0.02509
Chalepin acetate	metab_6371	1.4336	0.00794	0.02509
D-Ornithine	metab_333	1.4331	0.006407	0.02509
(1S,2S,4S,5R)-1,8-Epoxy-p-menthane-2,5-diol	metab_8993	1.43246	0.006407	0.02509
7(14)-Farnesene-9,12-diol	metab_21095	1.42517	0.005372	0.02509
(+/-)12,13-DiHOME	metab_19378	1.41935	0.006162	0.02509
9,10,13-Trihydroxystearic acid	metab_8646	1.41608	0.005372	0.02509
Fahfa(18:3/3:0)	metab_8295	1.41364	0.00581	0.02509
L-Threonine	metab_15100	1.41185	0.006534	0.02509
Ricinoleic acid	metab_20582	1.41021	0.006534	0.02509
Adipate semialdehyde	metab_15452	1.40659	0.007345	0.02509
13-OxoODE	metab_9238	1.39357	0.008749	0.02509
Melledonal C	metab_578	1.38976	0.006534	0.02509
Avocadyne	metab_19076	1.38824	0.006534	0.02509
2,3-Dinor-TXB1	metab_9327	1.38263	0.00581	0.02509
Avocadene 2-acetate	metab_6615	1.38026	0.00794	0.02509
Oryzalexin E	metab_6944	1.37984	0.0125	0.02539
Tyvelose	metab_15453	1.37893	0.009638	0.02509
Blumenol C glucoside	metab_21489	1.37252	0.009095	0.02509
Edulisin I	metab_20860	1.37223	0.007787	0.02509
Oscr#20	metab_18927	1.37006	0.006407	0.02509
DG(PGE2/i-13:0/0:0)	metab_18912	1.36979	0.008749	0.02509
15-Methoxyisodauc-3-ene-1beta,5alpha-diol	metab_20880	1.36899	0.006534	0.02509
13-Oxo-9,11-tridecadienoic acid	metab_21456	1.35813	0.0274	0.03814
Val-Ala-Ile	metab_2565	1.35559	0.007345	0.02509
Jasmonic acid	metab_21284	1.35507	0.009095	0.02509
6-Oxabicyclo[3.1.0]hexane-2-undecanoic acid methyl ester	metab_19583	1.35447	0.006407	0.02509
Val-Asp-Ile	metab_16360	1.35017	0.008416	0.02509
(1S,3R,4R)-p-Menthane-1,3-diol	metab_5685	1.34659	0.005372	0.02509
Asp-Phe-Leu	metab_17744	1.3393	0.008749	0.02509
12-Keto-leukotriene B4	metab_6001	1.33746	0.007787	0.02509
Tyr-Ser-Gln	metab_19767	1.33675	0.005372	0.02509
9-Peroxy-5,6E-dehydro-6,7-dihydrogeranyl acetate	metab_19011	1.33647	0.006534	0.02509
Corchoroside A	metab_12375	1.33256	0.006407	0.02509
Mammeisin	metab_20962	1.32882	0.006407	0.02509
Glucosylgalactosyl hydroxylysine	metab_19734	1.32616	0.01125	0.02509
Fahfa(7:0/14:1)	metab_8223	1.32269	0.006407	0.02509
5,5-Dimethyl-2(5H)-furanone	metab_657	1.31818	0.007065	0.02509
Phaseolic acid	metab_3778	1.31281	0.006534	0.02509
Met-Ile-Lys	metab_21567	1.31132	0.006534	0.02509
Cis-Quinceoxepane	metab_8655	1.31115	0.005372	0.02509
(9S,10E,12Z)-9-hydroperoxy-10,12-octadecadienoate	metab_19574	1.31039	0.005372	0.02509
Indene	metab_9525	1.30789	0.006534	0.02509
Lipoxin A4	metab_5466	1.3074	0.006407	0.02509
Capsicum annuum Fluorescent chlorophyll catabolite	metab_7016	1.30402	0.009638	0.02509
9-F1-phytoprostane	metab_9329	1.29591	0.006162	0.02509
Luteolin 4'-glucoside	metab_12661	1.29504	0.00581	0.02509
7-Oxo-11-dodecenoic acid	metab_5190	1.29502	0.006534	0.02509
2-Hydroxycineol	metab_8049	1.2928	0.007637	0.02509
Undecanedioic acid	metab_17971	1.28962	0.006407	0.02509
Xi-2,5-Dihydro-2,4-dimethylthiazole	metab_527	1.27927	0.005372	0.02509
Eremopetasidione	metab_8931	1.27782	0.006407	0.02509
(1R,2S,3S,4R)-p-Menthane-2,3-diol	metab_9078	1.27211	0.009095	0.02509
Zizybeoside II	metab_5838	1.26576	0.005372	0.02509
Risbitin	metab_9508	1.26302	0.006534	0.02509
Pregeijerene	metab_6044	1.26224	0.00581	0.02509
3,11,12-Trihydroxy-1(10)-spirovetiven-2-one	metab_5044	1.25914	0.00581	0.02509
(Z)-15-Oxo-11-eicosenoic acid	metab_6237	1.25876	0.006663	0.02509
Pe(19:0/0:0)	metab_7541	1.25869	0.009638	0.02509
Alpha-Linolenic acid	metab_6052	1.25815	0.00581	0.02509
Koninginin G	metab_21401	1.25443	0.006407	0.02509
Gly-Val-Leu	metab_23417	1.25421	0.009827	0.02509
Gln-Ala-Phe	metab_2049	1.25079	0.01041	0.02509
Demethylsuberosin	metab_21191	1.24784	0.009095	0.02509
Genipin 1-gentiobioside	metab_8306	1.24754	0.00794	0.02509
Methyl jasmonate	metab_8741	1.24746	0.01147	0.02509
Leu-Met-Lys	metab_18746	1.24579	0.005372	0.02509
Neopterin	metab_13367	1.24554	0.005372	0.02509
(S)-(-)-2-Hydroxyisocaproic acid	metab_23175	1.24482	0.005372	0.02509
10-Oxo-11-octadecen-13-olide	metab_7889	1.23627	0.005372	0.02509
4-Hydroxy-3-methoxy-2,10-bisaboladien-9-one	metab_18924	1.23467	0.006407	0.02509
Hexyl glucoside	metab_5027	1.23433	0.007787	0.02509
1-Deoxy-D-xylulose	metab_24959	1.22672	0.006407	0.02509
(-)-nfx 2	metab_18741	1.22644	0.008749	0.02509
Fahfa(19:2/3:0)	metab_7868	1.22259	0.007345	0.02509
L-Aspartic Acid	metab_25185	1.2213	0.007345	0.02509
11,12,15-theta	metab_5269	1.21764	0.005372	0.02509
(2'E,4'Z,7'Z,8E)-Colnelenic acid	metab_6091	1.21512	0.005372	0.02509
Val-Asp	metab_12126	1.21073	0.01147	0.02509
Pro-Val-Thr	metab_763	1.21072	0.006407	0.02509
2beta,9xi-Dihydroxy-8-oxo-1(10),4,11(13)-germacratrien-12,6alpha-olide	metab_18699	1.21018	0.007345	0.02509
Tianshic acid methylester	metab_21197	1.20486	0.008254	0.02509
Mirabegron	metab_20623	1.2006	0.006534	0.02509
Corchorifatty acid F	metab_21279	1.19802	0.006534	0.02509
Gibberellin A116	metab_6548	1.1973	0.01103	0.02509
Leukotriene F4	metab_6770	1.19718	0.02844	0.03915
Tyr-Pro-His	metab_12082	1.19547	0.008254	0.02509
3,7-Dimethyl-2E,6-octadienyl acetate	metab_5710	1.19335	0.006663	0.02509
Dihydropanaxacol	metab_21346	1.18971	0.006407	0.02509
Ser-Glu-Ala-Glu-Asp	metab_9254	1.18653	0.006407	0.02509
2-Aminomuconic acid semialdehyde	metab_8084	1.1846	0.006534	0.02509
4-Hydroxynonenal	metab_5344	1.18331	0.006407	0.02509
LysoPE(0:0/18:0)	metab_20565	1.17549	0.008096	0.02509
9-Hydroxy-7-megastigmen-3-one glucoside	metab_9812	1.17459	0.007787	0.02509
AICA-riboside	metab_3232	1.17316	0.00581	0.02509
2,4-Dimethyl-2-hydroxy-5-(1,3,5,7-tetramethylnonyl)-3(2H)furanone	metab_19726	1.16764	0.009827	0.02509
9,12,13-Todea	metab_18898	1.16726	0.005372	0.02509
Illudalic acid	metab_18852	1.16715	0.006407	0.02509
Cinncassiol C1 19-glucoside	metab_6828	1.1646	0.006162	0.02509
Fahfa(20:4/2:0)	metab_6372	1.15577	0.007787	0.02509
8(R)-Hydroperoxylinoleic acid	metab_5202	1.15575	0.005372	0.02509
Adenosine 3'-monophosphate	metab_15375	1.14715	0.006162	0.02509
Glu-Arg	metab_13852	1.14326	0.005372	0.02509
Ala-Gly	metab_25218	1.13899	0.005372	0.02509
Auberganol	metab_21052	1.13829	0.009454	0.02509
2'-Deoxyguanosine 5'-monophosphate	metab_14113	1.13814	0.007345	0.02509
11-HpODE	metab_5207	1.13229	0.005372	0.02509
Quinceoxepine	metab_6046	1.13158	0.00581	0.02509
Pheophorbide a	metab_19481	1.13114	0.005372	0.02509
(S)-Rutaretin	metab_18754	1.13022	0.01041	0.02509
13-hotre	metab_19283	1.12902	0.006534	0.02509
2-Hydroxylinolenic acid	metab_8080	1.1209	0.006407	0.02509
9,10-Dihydroxystearate	metab_19584	1.11405	0.006283	0.02509
Aminopentol	metab_7740	1.11049	0.005372	0.02509
Leu-Glu	metab_24161	1.11047	0.01041	0.02509
Asn-Leu-Leu	metab_11494	1.10786	0.006162	0.02509
(-)-Blastmycinolactol	metab_18997	1.10751	0.01191	0.02509
Trioxilin A3	metab_9759	1.10379	0.005372	0.02509
2'-O-Methylcajanone	metab_4814	1.10314	0.006794	0.02509
Geijerone	metab_8372	1.10265	0.00749	0.02509
Exo,exo-1,8-Epoxy-p-menthane-2,6-diol	metab_6215	1.1023	0.009007	0.02509
Pc(16:0/0:0)	metab_6689	1.10068	0.01262	0.02539
Octadecenedioic acid	metab_9071	1.099	0.008749	0.02509
Arlatin	metab_9648	1.0987	0.01324	0.02556
(all-Z)-8,11,14-Heptadecatrienal	metab_20601	1.09779	0.006407	0.02509
Melibiitol	metab_13675	1.09162	0.006534	0.02509
Phe-Glu	metab_23832	1.09113	0.009732	0.02509
Trp-Leu	metab_1048	1.0892	0.006407	0.02509
Tyr-Pro	metab_24233	1.08826	0.01191	0.02509
2-Isopropylcyclopentanone	metab_17968	1.08533	0.00581	0.02509
9-OxoODE	metab_9506	1.08383	0.005372	0.02509
Pinolenic Acid	metab_8157	1.08145	0.006407	0.02509
Kuwanon D	metab_16888	1.08114	0.008254	0.02509
1,2,3,4-Tetrahydronaphthalene	metab_9522	1.07973	0.006534	0.02509
1,2-Cyclohexanediol, 1-methyl-4-(1-methylethenyl)-	metab_19412	1.07936	0.02591	0.03672
Guanosine	metab_15428	1.07858	0.02069	0.03171
11,12-DiHETrE	metab_8365	1.07704	0.00581	0.02509
Coriolic acid	metab_20630	1.0698	0.006534	0.02509
9(S)-HOTrE	metab_6658	1.06863	0.005372	0.02509
Gly-Glu-Leu	metab_24329	1.06155	0.007345	0.02509
16-B1-phytoprostane	metab_9222	1.06018	0.006534	0.02509
Ectoine	metab_15276	1.06005	0.006407	0.02509
Pc(18:1/0:0)	metab_7995	1.05927	0.006407	0.02509
3-Oxododecanoic acid	metab_8083	1.05713	0.007345	0.02509
2-hydroxynonanoic acid	metab_22003	1.05389	0.005372	0.02509
(10Z,14E,16E)-10,14,16-Octadecatrien-12-ynoic acid	metab_9700	1.05155	0.006407	0.02509
9(S)-HpODE	metab_8610	1.04939	0.006407	0.02509
Gly-Gly-Ile	metab_15986	1.04491	0.006162	0.02509
Farnesyl acetone	metab_6451	1.04279	0.01082	0.02509
Methylrocaglate	metab_6353	1.04053	0.00581	0.02509
Thr-Pro-Lys	metab_20387	1.03956	0.01136	0.02509
L-Glutamine	metab_14362	1.03714	0.005372	0.02509
DMH-1	metab_19873	1.03597	0.006534	0.02509
1-Acetoxy-2-hydroxy-16-heptadecyn-4-one	metab_6400	1.03331	0.006407	0.02509
3-Oxo-2-(2-entenyl)cyclopentaneoctanoic acid	metab_8225	1.03054	0.006928	0.02509
(E,E)-11,13-Octadecadien-9-ynoic acid	metab_5194	1.02748	0.005372	0.02509
Dehydroepiandrosterone	metab_8298	1.02714	0.006534	0.02509
Ile-Glu	metab_23171	1.02402	0.005372	0.02509
(Z)-6-(2-Methoxyvinyl)-7-methyl-2H-1-benzopyran-2-one	metab_4954	1.02361	0.01041	0.02509
Sepiapterin	metab_19580	1.02127	0.006407	0.02509
Pantetheine	metab_16883	1.02014	0.007345	0.02509
Gly-His	metab_6118	1.01796	0.006162	0.02509
Met-Pro	metab_13311	1.01547	0.005372	0.02509
Leu-Ala-Gly	metab_16005	1.00428	0.005372	0.02509
Pc(14:0/0:0)	metab_6284	1.00343	0.009922	0.02509
Tyr-Pro-Lys	metab_22285	1.00053	0.007345	0.02509

## Sheet: S3 vs W3
Metabolite	Metab ID	VIP_PLS-DA	P_value	FDR
Nicotinic acid ribonucleoside	metab_14068	2.92606	0.01093	0.02509
PA(PGF2alpha/22:1(13Z))	metab_9615	2.57013	0.03007	0.04063
Lusitanicoside	metab_9212	2.44018	0.006407	0.02509
Phe-Gly-Ser	metab_16480	2.35252	0.006407	0.02509
Diethylphosphoric acid	metab_25096	2.24299	0.005372	0.02509
(S)-Batatic acid	metab_14304	2.21384	0.005372	0.02509
5-Hydroxy-2-(5-methyl-1-oxo-4-hexenyl)benzofuran	metab_9216	2.08401	0.006534	0.02509
Cynaropicrin	metab_19066	2.03693	0.005372	0.02509
4-Androstenediol	metab_7719	1.90947	0.006861	0.02509
Bhas#26	metab_18836	1.90011	0.00581	0.02509
5'-Deoxy-5'-(methylthio)adenosine	metab_1769	1.89989	0.00581	0.02509
2-hydroxymyristic acid	metab_20507	1.88664	0.01103	0.02509
Carboxyibuprofen	metab_9386	1.88499	0.00581	0.02509
Cajaisoflavone	metab_21458	1.87944	0.008335	0.02509
Gibberellin A29-catabolite	metab_18976	1.8523	0.005372	0.02509
Methyloxaloacetate	metab_25088	1.84862	0.01513	0.02682
Putaminoxin E	metab_18882	1.84375	0.006162	0.02509
Pentadecanal	metab_19860	1.82182	0.00581	0.02509
N-Methyl-2,3,7,8-tetramethoxybenzophenanthridine-6(5H)-one	metab_15898	1.8162	0.005372	0.02509
Preussomerin EG3	metab_25117	1.7844	0.008096	0.02509
9(S)-HpOTrE	metab_20611	1.78291	0.01147	0.02509
2-O-alpha-D-Galactopyranosyl-1-deoxynojirimycin	metab_13589	1.78014	0.005372	0.02509
Isolimonic acid 16->17-lactone	metab_21593	1.76588	0.01169	0.02509
Androstenol	metab_7745	1.74265	0.01147	0.02509
Raloxifene	metab_9413	1.74152	0.006534	0.02509
Lipoxin B4	metab_5272	1.73407	0.006407	0.02509
Avocadyne acetate	metab_19698	1.73295	0.00581	0.02509
Asp-Leu-Leu	metab_2427	1.71672	0.01002	0.02509
Thiomorpholine 3-carboxylate	metab_443	1.7058	0.02089	0.03195
Ethyl beta-D-glucopyranoside	metab_14128	1.70229	0.006534	0.02509
Lubiminol	metab_8281	1.69541	0.01169	0.02509
Hepoxilin B3	metab_5642	1.69377	0.006162	0.02509
Morusin	metab_21108	1.6838	0.005372	0.02509
Albocycline	metab_21178	1.68088	0.005372	0.02509
Asp-Asp-Asp-Asp-Lys	metab_6718	1.67038	0.007345	0.02509
(R)-(+)-Patulolide B	metab_19547	1.66766	0.006407	0.02509
Fahfa(18:4/2:0)	metab_9430	1.66325	0.006407	0.02509
Carboprost	metab_5047	1.66306	0.006407	0.02509
Fahfa(18:3/2:0)	metab_8877	1.65273	0.007637	0.02509
Niacinamide	metab_437	1.65273	0.006162	0.02509
Queuine	metab_13754	1.65259	0.005372	0.02509
Glu-Val-Val	metab_12921	1.63769	0.009827	0.02509
2,2,6,7-Tetramethylbicyclo[4.3.0]nona-1(9),4-diene-7,8-diol	metab_8052	1.63114	0.01041	0.02509
Stearidonic acid	metab_7774	1.62676	0.006534	0.02509
(S)-11,12,13-Trinor-7-calamenone	metab_5364	1.62634	0.01012	0.02509
Fa(18:3+3o)	metab_21133	1.6245	0.005372	0.02509
2-(14,15-Epoxyeicosatrienoyl) Glycerol	metab_6807	1.62435	0.006534	0.02509
Albocycline M-6	metab_19116	1.61884	0.005372	0.02509
Val-Ile-Ser	metab_16010	1.61684	0.005372	0.02509
5-Methylthioribose	metab_748	1.60511	0.005372	0.02509
Biliverdin	metab_6135	1.60014	0.006407	0.02509
Pelargonidin 3-rhamnoside	metab_21273	1.59349	0.006534	0.02509
Homomethionine	metab_239	1.58899	0.006534	0.02509
Lecanorin	metab_19330	1.58766	0.0168	0.02812
13-Hydroxy-9-methoxy-10-oxo-11-octadecenoic acid	metab_21004	1.58576	0.006928	0.02509
P-Menth-1-en-4-ol	metab_5542	1.58227	0.006407	0.02509
(5alpha,8beta,9beta)-5,9-Epoxy-3,6-megastigmadien-8-ol	metab_5952	1.58135	0.00581	0.02509
1-Monopalmitin	metab_7021	1.57808	0.006928	0.02509
10,16-Dihydroxyhexadecanoic acid	metab_21050	1.56911	0.006162	0.02509
Xi-1,8,8-Trimethyl-2-oxabicyclo[3.2.1]octan-3-one	metab_5947	1.56864	0.006162	0.02509
(3S)-3-hydroxycyclocitral	metab_6428	1.55904	0.007345	0.02509
9,10,13-TriHOME	metab_21385	1.55589	0.009095	0.02509
Val-Leu-Ser	metab_13428	1.53819	0.008749	0.02509
6-Deoxyerythronolide B	metab_20959	1.5166	0.00581	0.02509
Methyl indole-3-acetate	metab_2461	1.51311	0.006407	0.02509
Gln-Phe	metab_12950	1.50859	0.01262	0.02539
Batatasin iii	metab_20827	1.50036	0.006407	0.02509
Val-Ala-Leu	metab_23382	1.49801	0.005372	0.02509
(2S)-2-Butanol O-[b-D-Apiofuranosyl-(1->6)-b-D-glucopyranoside]	metab_20912	1.48668	0.007065	0.02509
2,4,5,7alpha-Tetrahydro-1,4,4,7a-tetramethyl-1H-inden-2-ol	metab_8176	1.48413	0.006162	0.02509
Thr-Arg-Leu	metab_13449	1.48175	0.008254	0.02509
Glicoricone	metab_23961	1.47458	0.01041	0.02509
4,8,12,15-Octadecatetraenoic acid	metab_9509	1.46903	0.006283	0.02509
15h-11,12-eeta	metab_9612	1.46121	0.005372	0.02509
Pyridin-3-ylmethyl {4-[(2-amino-4-fluorophenyl)carbamoyl]benzyl}carbamate	metab_19713	1.45268	0.005372	0.02509
Aloesol	metab_9747	1.45002	0.007345	0.02509
Thr-Thr-Leu	metab_15833	1.44645	0.006162	0.02509
B-D-Xylopyranosyl-(1->4)-a-L-rhamnopyranosyl-(1->2)-L-arabinose	metab_19020	1.43701	0.006534	0.02509
Chalepin acetate	metab_6371	1.4336	0.00794	0.02509
D-Ornithine	metab_333	1.4331	0.006407	0.02509
(1S,2S,4S,5R)-1,8-Epoxy-p-menthane-2,5-diol	metab_8993	1.43246	0.006407	0.02509
7(14)-Farnesene-9,12-diol	metab_21095	1.42517	0.005372	0.02509
L-Threonine	metab_15100	1.41185	0.006534	0.02509
Adipate semialdehyde	metab_15452	1.40659	0.007345	0.02509
Thr-Gly	metab_15399	1.39042	0.009546	0.02509
Melledonal C	metab_578	1.38976	0.006534	0.02509
Avocadyne	metab_19076	1.38824	0.006534	0.02509
Avocadene 2-acetate	metab_6615	1.38026	0.00794	0.02509
Tyvelose	metab_15453	1.37893	0.009638	0.02509
Gly-His-His	metab_20756	1.37689	0.01041	0.02509
Blumenol C glucoside	metab_21489	1.37252	0.009095	0.02509
Edulisin I	metab_20860	1.37223	0.007787	0.02509
Oscr#20	metab_18927	1.37006	0.006407	0.02509
DG(PGE2/i-13:0/0:0)	metab_18912	1.36979	0.008749	0.02509
15-Methoxyisodauc-3-ene-1beta,5alpha-diol	metab_20880	1.36899	0.006534	0.02509
4,4'-dimethyl[1,1'-biphenyl]-2,2',5,5'-tetrol	metab_21190	1.35958	0.006407	0.02509
13-Oxo-9,11-tridecadienoic acid	metab_21456	1.35813	0.0274	0.03814
Val-Ala-Ile	metab_2565	1.35559	0.007345	0.02509
Jasmonic acid	metab_21284	1.35507	0.009095	0.02509
6-Oxabicyclo[3.1.0]hexane-2-undecanoic acid methyl ester	metab_19583	1.35447	0.006407	0.02509
Val-Asp-Ile	metab_16360	1.35017	0.008416	0.02509
(1S,3R,4R)-p-Menthane-1,3-diol	metab_5685	1.34659	0.005372	0.02509
Curcumin II	metab_6312	1.34263	0.005372	0.02509
Asp-Phe-Leu	metab_17744	1.3393	0.008749	0.02509
12-Keto-leukotriene B4	metab_6001	1.33746	0.007787	0.02509
Tyr-Ser-Gln	metab_19767	1.33675	0.005372	0.02509
9-Peroxy-5,6E-dehydro-6,7-dihydrogeranyl acetate	metab_19011	1.33647	0.006534	0.02509
Corchoroside A	metab_12375	1.33256	0.006407	0.02509
6,9-Octadecadienedioic acid	metab_20897	1.32417	0.008749	0.02509
5,5-Dimethyl-2(5H)-furanone	metab_657	1.31818	0.007065	0.02509
Phaseolic acid	metab_3778	1.31281	0.006534	0.02509
Met-Ile-Lys	metab_21567	1.31132	0.006534	0.02509
(9S,10E,12Z)-9-hydroperoxy-10,12-octadecadienoate	metab_19574	1.31039	0.005372	0.02509
Indene	metab_9525	1.30789	0.006534	0.02509
9-F1-phytoprostane	metab_9329	1.29591	0.006162	0.02509
Luteolin 4'-glucoside	metab_12661	1.29504	0.00581	0.02509
7-Oxo-11-dodecenoic acid	metab_5190	1.29502	0.006534	0.02509
2-Hydroxycineol	metab_8049	1.2928	0.007637	0.02509
Arg-Hyp	metab_1178	1.29021	0.007345	0.02509
Undecanedioic acid	metab_17971	1.28962	0.006407	0.02509
4a-Hydroxytetrahydrobiopterin	metab_21910	1.28827	0.01557	0.02704
Ser-Val-Gly-Glu	metab_19535	1.28483	0.007787	0.02509
Physalin L	metab_5765	1.28238	0.007787	0.02509
Xi-2,5-Dihydro-2,4-dimethylthiazole	metab_527	1.27927	0.005372	0.02509
Eremopetasidione	metab_8931	1.27782	0.006407	0.02509
(1R,2S,3S,4R)-p-Menthane-2,3-diol	metab_9078	1.27211	0.009095	0.02509
Zizybeoside II	metab_5838	1.26576	0.005372	0.02509
Risbitin	metab_9508	1.26302	0.006534	0.02509
3,11,12-Trihydroxy-1(10)-spirovetiven-2-one	metab_5044	1.25914	0.00581	0.02509
(Z)-15-Oxo-11-eicosenoic acid	metab_6237	1.25876	0.006663	0.02509
Pe(19:0/0:0)	metab_7541	1.25869	0.009638	0.02509
Xanthoxyletin	metab_19465	1.25617	0.008096	0.02509
Koninginin G	metab_21401	1.25443	0.006407	0.02509
Gly-Val-Leu	metab_23417	1.25421	0.009827	0.02509
Gln-Ala-Phe	metab_2049	1.25079	0.01041	0.02509
12,13-Epoxy-9-hydroxy-10-octadecenoate	metab_19531	1.2482	0.006407	0.02509
Demethylsuberosin	metab_21191	1.24784	0.009095	0.02509
Genipin 1-gentiobioside	metab_8306	1.24754	0.00794	0.02509
Methyl jasmonate	metab_8741	1.24746	0.01147	0.02509
Leu-Met-Lys	metab_18746	1.24579	0.005372	0.02509
10-Oxo-11-octadecen-13-olide	metab_7889	1.23627	0.005372	0.02509
4-Hydroxy-3-methoxy-2,10-bisaboladien-9-one	metab_18924	1.23467	0.006407	0.02509
Hexyl glucoside	metab_5027	1.23433	0.007787	0.02509
Crepidiaside B	metab_9638	1.2339	0.006162	0.02509
1-Deoxy-D-xylulose	metab_24959	1.22672	0.006407	0.02509
(-)-nfx 2	metab_18741	1.22644	0.008749	0.02509
Fahfa(19:2/3:0)	metab_7868	1.22259	0.007345	0.02509
11,12,15-theta	metab_5269	1.21764	0.005372	0.02509
(2'E,4'Z,7'Z,8E)-Colnelenic acid	metab_6091	1.21512	0.005372	0.02509
(+)-Gallocatechin	metab_24349	1.21394	0.008749	0.02509
DL-2-hydroxy stearic acid	metab_19893	1.21138	0.007345	0.02509
Pro-Val-Thr	metab_763	1.21072	0.006407	0.02509
Tianshic acid methylester	metab_21197	1.20486	0.008254	0.02509
Mirabegron	metab_20623	1.2006	0.006534	0.02509
Corchorifatty acid F	metab_21279	1.19802	0.006534	0.02509
Gibberellin A116	metab_6548	1.1973	0.01103	0.02509
Dihydropanaxacol	metab_21346	1.18971	0.006407	0.02509
Ser-Glu-Ala-Glu-Asp	metab_9254	1.18653	0.006407	0.02509
2-Aminomuconic acid semialdehyde	metab_8084	1.1846	0.006534	0.02509
4-Hydroxynonenal	metab_5344	1.18331	0.006407	0.02509
LysoPE(0:0/18:0)	metab_20565	1.17549	0.008096	0.02509
9-Hydroxy-7-megastigmen-3-one glucoside	metab_9812	1.17459	0.007787	0.02509
AICA-riboside	metab_3232	1.17316	0.00581	0.02509
9,12,13-Todea	metab_18898	1.16726	0.005372	0.02509
Illudalic acid	metab_18852	1.16715	0.006407	0.02509
Cinncassiol C1 19-glucoside	metab_6828	1.1646	0.006162	0.02509
Leu-Val	metab_1290	1.15832	0.008096	0.02509
Tyr-Val	metab_12320	1.15606	0.006283	0.02509
Fahfa(20:4/2:0)	metab_6372	1.15577	0.007787	0.02509
8(R)-Hydroperoxylinoleic acid	metab_5202	1.15575	0.005372	0.02509
Pe(16:0/0:0)	metab_6688	1.14849	0.007345	0.02509
Pe(21:0/0:0)	metab_7750	1.14776	0.00749	0.02509
12-opda	metab_8627	1.14499	0.006407	0.02509
Glu-Arg	metab_13852	1.14326	0.005372	0.02509
4a-Carbinolamine tetrahydrobiopterin	metab_8016	1.14296	0.006663	0.02509
Phenylethylamine	metab_1544	1.14027	0.009827	0.02509
Annosquamosin B	metab_8244	1.13968	0.007787	0.02509
Ala-Gly	metab_25218	1.13899	0.005372	0.02509
Dihydromonacolin L acid	metab_19601	1.1384	0.01557	0.02704
Auberganol	metab_21052	1.13829	0.009454	0.02509
2'-Deoxyguanosine 5'-monophosphate	metab_14113	1.13814	0.007345	0.02509
Inosine	metab_15418	1.1353	0.008416	0.02509
11-HpODE	metab_5207	1.13229	0.005372	0.02509
Pheophorbide a	metab_19481	1.13114	0.005372	0.02509
(S)-Rutaretin	metab_18754	1.13022	0.01041	0.02509
13-hotre	metab_19283	1.12902	0.006534	0.02509
Gamma-L-Glutamyl-L-methionine sulfoxide	metab_14036	1.1274	0.02844	0.03915
Gingerol	metab_4530	1.12684	0.00749	0.02509
2-Hydroxylinolenic acid	metab_8080	1.1209	0.006407	0.02509
3-[4-Hydroxy-3-(3-methyl-2-butenyl)phenyl]-2-propenal	metab_4145	1.1103	0.00581	0.02509
Asn-Leu-Leu	metab_11494	1.10786	0.006162	0.02509
(-)-Blastmycinolactol	metab_18997	1.10751	0.01191	0.02509
Buthionine sulfoximine	metab_3755	1.10424	0.00581	0.02509
Trioxilin A3	metab_9759	1.10379	0.005372	0.02509
Exo,exo-1,8-Epoxy-p-menthane-2,6-diol	metab_6215	1.1023	0.009007	0.02509
Pc(16:0/0:0)	metab_6689	1.10068	0.01262	0.02539
Octadecenedioic acid	metab_9071	1.099	0.008749	0.02509
Arlatin	metab_9648	1.0987	0.01324	0.02556
(all-Z)-8,11,14-Heptadecatrienal	metab_20601	1.09779	0.006407	0.02509
Melibiitol	metab_13675	1.09162	0.006534	0.02509
Phe-Glu	metab_23832	1.09113	0.009732	0.02509
Trp-Leu	metab_1048	1.0892	0.006407	0.02509
2-Isopropylcyclopentanone	metab_17968	1.08533	0.00581	0.02509
9-OxoODE	metab_9506	1.08383	0.005372	0.02509
Kuwanon D	metab_16888	1.08114	0.008254	0.02509
8-Deoxylactucin	metab_19376	1.08053	0.005372	0.02509
1,2,3,4-Tetrahydronaphthalene	metab_9522	1.07973	0.006534	0.02509
LysoPE(0:0/16:0)	metab_19717	1.07941	0.008749	0.02509
1,2-Cyclohexanediol, 1-methyl-4-(1-methylethenyl)-	metab_19412	1.07936	0.02591	0.03672
Guanosine	metab_15428	1.07858	0.02069	0.03171
11,12-DiHETrE	metab_8365	1.07704	0.00581	0.02509
Galactaric acid	metab_16538	1.0736	0.007345	0.02509
9(S)-HOTrE	metab_6658	1.06863	0.005372	0.02509
Mono-trans-p-coumaroylmesotartaric acid	metab_23756	1.06291	0.00581	0.02509
Gly-Glu-Leu	metab_24329	1.06155	0.007345	0.02509
Ectoine	metab_15276	1.06005	0.006407	0.02509
3-Oxododecanoic acid	metab_8083	1.05713	0.007345	0.02509
Gly-Val-Val	metab_12953	1.05648	0.01125	0.02509
2-hydroxynonanoic acid	metab_22003	1.05389	0.005372	0.02509
(10Z,14E,16E)-10,14,16-Octadecatrien-12-ynoic acid	metab_9700	1.05155	0.006407	0.02509
9(S)-HpODE	metab_8610	1.04939	0.006407	0.02509
Dihomo-alpha-linolenic acid	metab_7150	1.04746	0.0269	0.03771
Lappaol A	metab_19594	1.03955	0.007065	0.02509
1-Acetoxy-2-hydroxy-16-heptadecyn-4-one	metab_6400	1.03331	0.006407	0.02509
3-Oxo-2-(2-entenyl)cyclopentaneoctanoic acid	metab_8225	1.03054	0.006928	0.02509
16,17-Dihydro-16alpha,17-dihydroxygibberellin A4 17-glucoside	metab_19551	1.03032	0.01082	0.02509
Coriandrone B	metab_20706	1.02947	0.007065	0.02509
(E,E)-11,13-Octadecadien-9-ynoic acid	metab_5194	1.02748	0.005372	0.02509
Dehydroepiandrosterone	metab_8298	1.02714	0.006534	0.02509
(Z)-6-(2-Methoxyvinyl)-7-methyl-2H-1-benzopyran-2-one	metab_4954	1.02361	0.01041	0.02509
Pantetheine	metab_16883	1.02014	0.007345	0.02509
Gly-His	metab_6118	1.01796	0.006162	0.02509
Phe-Pro	metab_7781	1.01647	0.009007	0.02509
Thr-Pro	metab_6730	1.01115	0.01429	0.02623
Artonin B	metab_6406	1.0109	0.007345	0.02509
Ribostamycin	metab_19805	1.00797	0.00581	0.02509
Dysodensiol C	metab_19220	1.00706	0.01337	0.02556
Leu-Ala-Gly	metab_16005	1.00428	0.005372	0.02509
Pc(14:0/0:0)	metab_6284	1.00343	0.009922	0.02509
Tyr-Pro-Lys	metab_22285	1.00053	0.007345	0.02509
