# Supplementary material for: Integrated Transcriptome and Metabolome Analysis Elucidates the Regulatory Networks of Salt Stress Response During Cotton Seed Germination
Source: Genes (Basel). 2026 Jun 30;17(7):761. doi: 10.3390/genes17070761 (PMC13409522; doi:10.3390/genes17070761)
Supplement: Supplementary file 1 [file genes-17-00761-s001.zip › Table S5.xlsx]

## Sheet: Green module
Table S5. Gene lists of the green and blue co-expression modules identified by WGCNA.
Gene_id	Chr	Start	End	Strand	CDS number	Swissprot_id	Trembl_id	KEGG_function	Pfam_ids
GH_A02G0892	A02	20046719	20047438	+	1	Q96289	A0A0D2S5W9	-	PF13912|C2H2-type zinc finger
GH_A03G0350	A03	4440365	4442578	+	5	Q8S8P5	A0A0D2P1V0	tcc:TCM_042240	PF03106|WRKY DNA -binding domain
GH_A03G0460	A03	6292559	6295080	-	6	Q39023	A0A0A7R5E2	tcc:TCM_042004	PF00069|Protein kinase domain
GH_A03G2427	A03	111413132	111415485	-	2	Q84MA5	A0A0D2RTU1	tcc:TCM_006089	PF13520|Amino acid permease
GH_A06G1106	A06	39017815	39019170	-	5	Q9SAH7	Q6R8H1	csv:101212482	PF03106|WRKY DNA -binding domain
GH_A06G1464	A06	91925319	91927701	-	7	Q8GWA1	A0A0D2UCU3	tcc:TCM_029961	PF07992|Pyridine nucleotide-disulphide oxidoreductase
GH_A07G0499	A07	5314592	5315248	-	1	Q8VY90	A0A0D2LSA7	csv:101221306	PF00847|AP2 domain
GH_A08G0268	A08	2532896	2533903	-	3	Q38857	A0A0B0NB56	brp:103845191	PF06955|Xyloglucan endo-transglycosylase (XET) C-terminus
GH_A08G1036	A08	45865362	45866698	+	2	Q8S8Q6	A0A0B0NVY1	smo:SELMODRAFT_231326	PF00335|Tetraspanin family
GH_A08G1141	A08	62752008	62753258	+	3	Q8H0Y8	A0A0D2R430	cam:101511665	PF03106|WRKY DNA -binding domain
GH_A08G1746	A08	108470238	108472384	-	7	Q949P1	A0A0B0PJG6	tcc:TCM_016702	PF00067|Cytochrome P450
GH_A08G2792	A08	124406264	124407742	+	1	Q96MB7	A0A061GLF2	brp:103860367	PF13359|DDE superfamily endonuclease
GH_A09G1081	A09	63028054	63029049	+	3	-	A0A0D2NPZ5	cic:CICLE_v10017895mg	PF14380|Wall-associated receptor kinase C-terminal
GH_A09G2020	A09	77161821	77164014	-	5	Q9SCK6	A0A0B0NSL0	fve:101312606	PF02365|No apical meristem (NAM) protein
GH_A11G1164	A11	11523475	11524035	-	1	-	A0A0D2SIP6	-	PF05553|Cotton fibre expressed protein
GH_D01G2279	D01	61488169	61488849	+	1	Q9SJ52	A0A0D2MF43	ath:AT1G32270	PF03168|Late embryogenesis abundant protein
GH_D02G0390	D02	4811414	4813322	+	5	Q9LIK9	A0A0D2N7W2	tcc:TCM_020727	PF14306|PUA-like domain
GH_D02G0717	D02	10012318	10047711	+	2	Q9LSA6	A0A0D2SCX7	egr:104440434	PF04564|U-box domain
GH_D02G1019	D02	23085228	23087957	-	5	Q84P21	A0A0D2PR93	tcc:TCM_034347	PF00501|AMP-binding enzyme
GH_D03G1517	D03	47998428	48000954	+	6	Q39023	A0A0A7R5E2	tcc:TCM_042004	PF00069|Protein kinase domain
GH_D05G2040	D05	17400616	17401689	-	1	-	A0A0D2TT45	-	PF07816|Protein of unknown function (DUF1645)
GH_D05G2275	D05	19858456	19859352	-	1	Q9FE06	A0A0D2QM34	mdm:103418195	PF04674|Phosphate-induced protein 1 conserved region
GH_D07G0027	D07	252388	253596	-	3	Q9SV15	W5QKE7	fve:101304921	PF10533|Plant zinc cluster domain
GH_D08G0287	D08	2561555	2562568	+	3	Q38857	A0A0B0NB30	jcu:105635617	PF00722|Glycosyl hydrolases family 16
GH_D08G1341	D08	43611279	43612529	+	3	Q8H0Y8	A0A0D2R430	gmx:100127395	PF03106|WRKY DNA -binding domain
GH_D08G1767	D08	55088639	55090786	-	7	Q949P1	A0A0D2S1H7	tcc:TCM_016702	PF00067|Cytochrome P450
GH_D09G1096	D09	36591178	36592040	+	3	Q9FMR3	A0A0D2SVQ0	fve:101312606	PF02365|No apical meristem (NAM) protein
GH_D09G1966	D09	46758251	46760390	-	5	Q9SCK6	A0A0D2NVU5	fve:101312606	PF02365|No apical meristem (NAM) protein
GH_D12G2389	D12	56361057	56363941	-	4	Q8GWB7	A0A0D2RL23	atr:18440899	-
GH_D12G2563	D12	58063365	58064634	-	3	Q9SUP6	A0A068LD53	gmx:100796545	PF03106|WRKY DNA -binding domain

## Sheet: Blue module
Gene_id	Chr	Start	End	Strand	CDS number	Swissprot_id	Trembl_id	KEGG_function	Pfam_ids
GH_D03G1030	D03	36752690	36755373	-	7	Q9SSG3	A0A0D2RIB0	-	PF07995|Glucose / Sorbosone dehydrogenase
GH_D05G0690	D05	5487261	5488718	-	1	D3UAG2	A0A0D2TL29	atr:18448121	PF00201|UDP-glucoronosyl and UDP-glucosyl transferase
GH_A05G1597	A05	14914884	14918242	-	2	Q9SGP2	A0A0B0P517	tcc:TCM_029800	PF00069|Protein kinase domain
GH_D07G2124	D07	51690306	51691664	+	2	Q9SU13	B8YBD2	mus:103981635	PF02469|Fasciclin domain
GH_A11G1512	A11	16942848	16944824	+	2	Q9ASS4	A0A0D2QTT1	vvi:100266201	PF07714|Protein tyrosine kinase
GH_A12G2499	A12	103402772	103404889	+	8	-	A0A0B0PDG0	-	-
GH_D10G0513	D10	4363892	4371697	-	24	C0LGH2	A0A0D2T2R3	mdm:103435244	PF11721|Di-glucose binding within endoplasmic reticulum
GH_D08G0318	D08	2817479	2821852	-	3	-	A0A0D2P673	-	-
GH_A01G0824	A01	12388025	12394702	+	9	Q9FJ62	A0A0D2Q356	pop:POPTR_0001s371701	PF03009|Glycerophosphoryl diester phosphodiesterase family
GH_A02G1867	A02	106617203	106620374	+	3	Q8RY67	A0A0B0N073	mdm:103410524	PF07714|Protein tyrosine kinase
GH_A13G0360	A13	4173237	4175904	+	4	Q8W3M7	A0A0D2VAA5	-	-
GH_D02G2026	D02	64414128	64416231	-	4	Q8LDW9	R4HZ92	tcc:TCM_007818	PF06955|Xyloglucan endo-transglycosylase (XET) C-terminus
GH_D01G0835	D01	10806672	10813328	+	9	Q9FJ62	A0A0D2Q356	pop:POPTR_0001s371701	PF03009|Glycerophosphoryl diester phosphodiesterase family
GH_A05G1977	A05	18751868	18762856	-	3	O49858	A0A0D2TT07	cit:102610662	PF00067|Cytochrome P450
GH_A05G0541	A05	5044188	5049301	+	11	Q9FPS4	A0A0B0N5I3	cit:102631348	PF00443|Ubiquitin carboxyl-terminal hydrolase
GH_A12G0809	A12	30834381	30838122	+	8	Q8L7V3	A0A0B0N5L6	vvi:100245434	PF03141|Putative S-adenosyl-L-methionine-dependent methyltransferase
GH_D01G0578	D01	6490547	6493705	-	1	Q9FN37	A0A0D2Q1U1	tcc:TCM_001284	PF00069|Protein kinase domain
GH_D07G0105	D07	1031048	1033064	+	2	-	A0A0D2N478	-	PF06219|Protein of unknown function (DUF1005)
GH_A05G1127	A05	10089429	10095702	-	10	O64481	A0A0B0N731	mtr:MTR_091s0011	PF05922|Peptidase inhibitor I9
GH_D05G2397	D05	21441322	21445645	+	7	Q39134	A0A0D2TUY2	egr:104451767	PF01490|Transmembrane amino acid transporter protein
GH_D08G2846	D08	68902553	68907632	+	11	Q9FPS4	A0A0D2S7U9	cit:102631348	PF00443|Ubiquitin carboxyl-terminal hydrolase
GH_A01G1287	A01	40510330	40532362	+	25	O22941	A0A0D2Q6F9	tcc:TCM_024646	PF00675|Insulinase (Peptidase family M16)
GH_A07G0650	A07	7229376	7233144	-	6	Q6EUN0	A0A0B0NT93	pxb:103930183	PF03798|TLC domain
GH_A11G0837	A11	7384816	7387522	-	5	Q8VYJ2	A0A0D2SGV2	gmx:100819125	PF03479|Domain of unknown function (DUF296)
GH_A10G0502	A10	4779876	4785462	+	16	Q9C8M9	A0A0B0P1V8	mtr:MTR_7g092910	PF08263|Leucine rich repeat N-terminal domain
GH_D09G1438	D09	41147390	41149946	+	2	Q66GR0	A0A0D2SY12	-	PF02469|Fasciclin domain
GH_A09G1485	A09	70960334	70962895	+	2	Q66GR0	A9XTL9	-	PF02469|Fasciclin domain
GH_A08G2853	A08	124829793	124834862	+	11	Q9FPS4	A0A0D2S7U9	cit:102631348	PF00443|Ubiquitin carboxyl-terminal hydrolase
GH_D11G0240	D11	1956144	1959477	-	5	A7PZL3	A0A0D2P1W0	ath:AT5G17200	PF00295|Glycosyl hydrolases family 28
GH_A12G0128	A12	1766555	1775320	-	21	F4KAK5	A0A0B0MD54	tcc:TCM_007544	PF13499|EF-hand domain pair
