# Supplementary material for: Integrated Transcriptome and Metabolome Analysis Elucidates the Regulatory Networks of Salt Stress Response During Cotton Seed Germination
Source: Genes (Basel). 2026 Jun 30;17(7):761. doi: 10.3390/genes17070761 (PMC13409522; doi:10.3390/genes17070761)
Supplement: Supplementary file 1 [file genes-17-00761-s001.zip › Table S6.xlsx]

## Sheet: Table S6
Table S6 The number of raw sequencing reads and post-quality control (QC) reads for each sample.
Sample	Raw reads	Raw bases	Clean reads	Clean bases	Error rate(%)	Q20(%)	Q30(%)	GC content(%)
S1_1	44378496	6701152896	44054236	6614898136	0.0117	98.94	96.47	45.17
S1_2	42024626	6345718526	41739340	6265117940	0.0116	99.02	96.7	45.38
S1_3	40772506	6156648406	40557692	6095162185	0.0115	99.12	96.99	45.06
S2_1	43817704	6616473304	43523494	6536429300	0.0116	99	96.64	44.09
S2_2	44337144	6694908744	44019790	6611329249	0.0117	98.98	96.59	44.04
S2_3	44319822	6692293122	44020290	6613453476	0.0119	98.83	96.08	43.77
S3_1	44856522	6773334822	44551010	6687449594	0.0116	99	96.67	43.44
S3_2	45786246	6913723146	45526972	6757011812	0.0117	98.93	96.45	43.54
S3_3	42405194	6403184294	42167076	6323226681	0.0115	99.05	96.82	43.53
W1_1	43263348	6532765548	43037768	6463775827	0.0116	99	96.64	43.88
W1_2	41824644	6315521244	41584862	6248603078	0.0116	99.02	96.7	44.26
W1_3	41152680	6214054680	40942936	6154948919	0.0116	99.03	96.73	43.89
W2_1	42400182	6402427482	42170122	6334137643	0.0115	99.06	96.83	43.15
W2_2	44100774	6659216874	43849412	6594695172	0.0117	98.98	96.59	43.15
W2_3	42813878	6464895578	42589164	6402677140	0.0116	99	96.64	43.11
W3_1	43291714	6537048814	43044318	6459156123	0.0117	98.96	96.55	42.62
W3_2	42719810	6450691310	42482950	6380395852	0.0116	98.99	96.63	42.65
W3_3	43448896	6560783296	43216794	6482696090	0.0117	98.95	96.53	42.34
