# Supplementary material for: Integrated Transcriptome and Metabolome Analysis Elucidates the Regulatory Networks of Salt Stress Response During Cotton Seed Germination
Source: Genes (Basel). 2026 Jun 30;17(7):761. doi: 10.3390/genes17070761 (PMC13409522; doi:10.3390/genes17070761)
Supplement: Supplementary file 1 [file genes-17-00761-s001.zip › Table S7.xlsx]

## Sheet: S1 vs W1
Table S7 Detailed information of the top 20 differential metabolites.
Metabolite	Metab ID	Class Ⅰ	Plant compound	Adducts	Formula	Retention time	M/Z
Preussomerin EG3	metab_25117	Tetralins	Others	M-H	C21H16O7	0.62265	379.084
Gibberellin A29-catabolite	metab_18976	Terpenoids	Secondary metabolite	M+Hac-H	C19H22O6	9.3723	405.157
5-Hydroxy-2-(5-methyl-1-oxo-4-hexenyl)benzofuran	metab_9216	Others	Others	M+	C15H16O3	10.1393	244.111
Cynaropicrin	metab_19066	Others	Others	M+Hac-H	C19H22O6	10.1324	405.157
Heliannuol C	metab_5279	Others	Others	M+ACN+H	C15H20O3	9.07303	290.177
Lusitanicoside	metab_9212	Carbohydrates and derivatives	Primary metabolite	M+H-2H2O	C21H30O10	10.1393	407.172
Sparfloxacin	metab_19146	Others	Others	M+Hac-H	C19H22F2N4O3	10.7084	451.178
Isolimonic acid 16->17-lactone	metab_21593	Steroids and steroid derivatives	Secondary metabolite	M+Na-2H	C26H32O9	6.5412	509.184
6,7-Dihydroxydihydrolinalool 7-O-beta-glucopyranoside	metab_21778	Lipids	Primary metabolite	M-H	C16H30O8	5.60368	349.188
Physalin D	metab_21205	Steroids and steroid derivatives	Secondary metabolite	M+Na-2H	C28H32O11	10.3259	565.174
(R)-2-Hydroxysterculic acid	metab_7939	Lipids	Primary metabolite	M+CH3OH+H	C19H34O3	13.4749	343.286
Cajaisoflavone	metab_21458	Flavonoids	Secondary metabolite	M+Hac-H	C26H26O7	7.83002	509.184
Bhas#26	metab_18836	Lipids	Primary metabolite	M-H	C21H40O7	7.83002	403.272
14,15-Epoxyeicosa-5z-enoic acid	metab_7941	Lipids	Primary metabolite	M+H	C20H36O3	13.4749	325.276
Morusin	metab_21108	Flavonoids	Secondary metabolite	M+FA-H	C25H24O6	10.9148	465.157
(S)-Batatic acid	metab_14304	Lipids	Primary metabolite	M+Na-H2O	C10H12O4	0.823933	201.053
Diethylphosphoric acid	metab_25096	Organic acids and derivatives	Secondary metabolite	M+FA-H	C4H11O4P	0.641	199.038
Queuine	metab_13754	Others	Others	M+CH3OH+H	C12H15N5O3	1.84627	310.151
Androstenol	metab_7745	Steroids and steroid derivatives	Secondary metabolite	M+CH3OH+H	C19H30O	13.9149	307.265
4-Androstenediol	metab_7719	Steroids and steroid derivatives	Secondary metabolite	M+CH3OH+H	C19H30O2	14	323.26

## Sheet: S2 vs W2
Metabolite	Metab ID	Class Ⅰ	Plant compound	Adducts	Formula	Retention time	M/Z
Nicotinic acid ribonucleoside	metab_14068	Carbohydrates and derivatives	Primary metabolite	M+ACN+H	C11H14NO6+	1.06497	298.116
Fahfa(18:2/2:0)	metab_6599	Others	Others	M+CH3OH+H	C20H34O4	13.2028	371.281
Oscr#26	metab_19245	Lipids	Primary metabolite	M-H	C21H40O6	11.3734	387.277
Epsilon-Caprolactone	metab_8105	Others	Others	2M+H	C6H10O2	13.2028	229.145
(1R,2S,3S,4R)-p-Menthane-2,3-diol	metab_9078	Terpenoids	Secondary metabolite	M+H-H2O	C10H20O2	10.7555	155.144
2-O-alpha-D-Galactopyranosyl-1-deoxynojirimycin	metab_13589	Carbohydrates and derivatives	Primary metabolite	M+CH3OH+Na	C12H23NO9	2.11358	380.151
2-(14,15-Epoxyeicosatrienoyl) Glycerol	metab_6807	Lipids	Primary metabolite	M+H	C23H38O5	13.5927	395.281
N-Methyl-2,3,7,8-tetramethoxybenzophenanthridine-6(5H)-one	metab_15898	Others	Others	M-H	C22H21NO5	2.09658	378.136
(3S)-3-hydroxycyclocitral	metab_6428	Others	Others	M+CH3OH+H	C10H16O2	12.9569	201.15
Isokobusone	metab_6588	Others	Others	M+CH3OH+H	C14H22O2	13.2028	255.197
Bhas#26	metab_18836	Lipids	Primary metabolite	M-H	C21H40O7	7.83002	403.272
9,10,13-TriHOME	metab_21385	Lipids	Primary metabolite	2M-H	C18H34O5	8.5326	659.477
(5alpha,8beta,9beta)-5,9-Epoxy-3,6-megastigmadien-8-ol	metab_5952	Others	Others	M+CH3OH+H	C13H20O2	12.051	241.181
Xi-1,8,8-Trimethyl-2-oxabicyclo[3.2.1]octan-3-one	metab_5947	Others	Others	M+CH3OH+H	C10H16O2	12.0281	201.15
2,2,6,7-Tetramethylbicyclo[4.3.0]nona-1(9),4-diene-7,8-diol	metab_8052	Others	Others	M+CH3OH+H	C13H20O2	13.2688	241.181
Lubiminol	metab_8281	Terpenoids	Secondary metabolite	M+H	C15H26O3	12.9341	255.197
Phe-Gly-Ser	metab_16480	Others	Others	M-H	C14H19N3O5	2.80193	308.127
Val-lle-Ser	metab_2565	Amino acids and derivatives	Primary metabolite	M+H	C14H27N3O4	3.45715	302.209
(R)-(+)-Patulolide B	metab_19547	Others	Others	M-H	C12H18O3	12.6706	209.119
Val-Ala-Leu	metab_23382	Amino acids and derivatives	Others	M-H	C14H27N3O4	3.44983	300.194

## Sheet: S3 vs W3
Metabolite	Metab ID	Class Ⅰ	Plant compound	Adducts	Formula	Retention time	M/Z
Preussomerin EG3	metab_25117	Tetralins	Others	M-H	C21H16O7	0.62265	379.084
Pheophorbide a	metab_19481	Others	Others	M+FA-H	C35H36N4O5	12.5015	637.27
Nicotinic acid ribonucleoside	metab_14068	Carbohydrates and derivatives	Primary metabolite	M+ACN+H	C11H14NO6+	1.06497	298.116
(1S,3R,4R)-p-Menthane-1,3-diol	metab_5685	Terpenoids	Secondary metabolite	M+H-H2O	C10H20O2	10.9547	155.144
Ethyl beta-D-glucopyranoside	metab_14128	Carbohydrates and derivatives	Primary metabolite	M+H	C8H16O6	0.950333	209.103
Glu-Arg	metab_13852	Others	Others	M+CH3OH+Na	C11H21N5O5	1.6961	358.173
Lubiminol	metab_8281	Terpenoids	Secondary metabolite	M+H	C15H26O3	12.9341	255.197
9,10,13-TriHOME	metab_21385	Lipids	Primary metabolite	2M-H	C18H34O5	8.5326	659.477
(1R,2S,3S,4R)-p-Menthane-2,3-diol	metab_9078	Terpenoids	Secondary metabolite	M+H-H2O	C10H20O2	10.7555	155.144
P-Menth-1-en-4-olCorchoroside AVal-lle-Ser	metab_5179	Terpenoids	Secondary metabolite	M+H	C10H14	8.51695	135.118
4-Androstenediol	metab_7719	Steroids and steroid derivatives	Secondary metabolite	M+CH3OH+H	C19H30O2	14	323.26
9-Hydroxy-7-megastigmen-3-one glucoside	metab_9812	Lipids	Primary metabolite	M+NH4	C19H32O7	7.01335	390.251
Gibberellin A116	metab_6548	Terpenoids	Secondary metabolite	M+H	C20H28O4	13.1352	333.205
2-O-alpha-D-Galactopyranosyl-1-deoxynojirimycin	metab_13589	Carbohydrates and derivatives	Primary metabolite	M+CH3OH+Na	C12H23NO9	2.11358	380.151
N-Methyl-2,3,7,8-tetramethoxybenzophenanthridine-6(5H)-one	metab_15898	Others	Others	M-H	C22H21NO5	2.09658	378.136
5-Methylthioribose	metab_748	Carbohydrates and derivatives	Primary metabolite	M+ACN+H	C6H12O4S	1.34552	222.081
