# Supplementary material for: Integrated Transcriptome and Metabolome Analysis Elucidates the Regulatory Networks of Salt Stress Response During Cotton Seed Germination
Source: Genes (Basel). 2026 Jun 30;17(7):761. doi: 10.3390/genes17070761 (PMC13409522; doi:10.3390/genes17070761)
Supplement: Supplementary file 1 [file genes-17-00761-s001.zip › Table S8.xlsx]

## Sheet: S1 vs W1
Table S8 Expression patterns of upregulated and downregulated DEGs
Gene ID	Gene Description	FC(S1/W1)	Log2FC(S1/W1)	Pvalue	Padjust	Significant	Regulate
GH_A05G1304	-	373.715	8.54579	2.71e-12	5.62e-11	yes	up
GH_A13G1006	-	109.211	6.77098	0.000390273	0.00206755	yes	up
GH_D09G2616	Sterile alpha motif domain	60.5617	5.92033	5.26e-06	4.33e-05	yes	up
GH_D04G0825	Transcription factor, MADS-box	45.4605	5.50654	0.000195625	0.00112177	yes	up
GH_D05G1244	Sphingomyelin synthase-like domain	39.5294	5.30485	0.000558471	0.00282872	yes	up
GH_D06G1976	Mlo-related protein	34.6609	5.11524	0.00109653	0.00506798	yes	up
GH_A01G0463	Aminotransferase-like, plant mobile domain	28.489	4.83233	0.00307277	0.0123333	yes	up
GH_D02G1789	Aldehyde dehydrogenase domain	27.8548	4.79985	0.00454584	0.0172135	yes	up
GH_D08G2621	Glutathione-dependent formaldehyde-activating enzyme/centromere protein V	26.8678	4.74781	0.00092957	0.00439072	yes	up
GH_D06G1972	-	22.0283	4.46129	0.0152189	0.0471302	yes	up
GH_D02G2618	-	21.9361	4.45524	0.0110674	0.0363355	yes	up
GH_D09G1690	-	21.573	4.43115	0.011777	0.0381937	yes	up
GH_D03G1926	Protein kinase domain	21.5347	4.42859	0.00339465	0.0134313	yes	up
GH_D06G2343	Protein of unknown function DUF616	19.0634	4.25273	0.00484017	0.0181336	yes	up
GH_D09G2229	Glycoside hydrolase, family 19, catalytic	18.7147	4.2261	0.000769339	0.00372855	yes	up
GH_A07G1710	-	16.8273	4.07273	0.0145653	0.045424	yes	up
GH_A08G1932	Probable transposase, Ptta/En/Spm, plant	16.7445	4.06562	0.00968036	0.0324884	yes	up
GH_A02G1308	-	16.1712	4.01536	0.0019162	0.008218	yes	up
GH_D13G0765	NAC domain	15.6193	3.96526	0.0116822	0.0379614	yes	up
GH_D13G1542	-	13.6247	3.76815	1.4e-05	0.000105744	yes	up
GH_A08G2885	-	13.0997	3.71147	1.52e-27	9.84e-26	yes	up
GH_D07G1010	-	11.8506	3.56688	0.00874928	0.029856	yes	up
GH_D02G2000	Protein of unknown function wound-induced	11.2694	3.49433	5.6e-08	6.56e-07	yes	up
GH_A09G0956	Zinc finger, RING-type	10.7694	3.42887	0.0122263	0.0393688	yes	up
GH_D12G1537	BTB/POZ domain	10.7296	3.42352	0.000118357	0.000718466	yes	up
GH_D10G2406	-	9.43054	3.23734	0.00671929	0.0239585	yes	up
GH_A13G1078	Pentatricopeptide repeat	8.71269	3.12312	0.00110483	0.00509704	yes	up
GH_A12G0512	Zinc finger, CCHC-type	8.63738	3.11059	1.59e-05	0.00011841	yes	up
GH_A07G0120	-	8.40269	3.07085	0.012219	0.0393515	yes	up
GH_A11G2655	-	8.35759	3.06309	0.00594385	0.0216043	yes	up
GH_D04G0449	UDP-glucuronosyl/UDP-glucosyltransferase	8.02307	3.00415	0.0127587	0.0407378	yes	up
GH_A05G2135	SANT/Myb domain	7.59354	2.92477	0.0161911	0.0495816	yes	up
GH_A10G0790	Kelch repeat type 1	7.38904	2.88539	1.09e-14	2.86e-13	yes	up
GH_A03G1834	Protein of unknown function wound-induced	7.37334	2.88232	7.68e-11	1.35e-09	yes	up
GH_A05G2802	Expansin	7.28302	2.86454	4.94e-28	3.29e-26	yes	up
GH_D08G0298	Phosphatidate cytidylyltransferase	7.18438	2.84486	2.85e-08	3.5e-07	yes	up
GH_A11G2960	Amidase	6.83831	2.77364	0.0100468	0.0335003	yes	up
GH_A04G1410	Transcription termination factor, mitochondrial/chloroplastic	6.82907	2.77169	6.6e-06	5.31e-05	yes	up
GH_A02G0387	Cellulose synthase	6.82131	2.77005	1.48e-05	0.000110982	yes	up
GH_D02G1999	Protein of unknown function wound-induced	6.74376	2.75355	1.96e-21	8.73e-20	yes	up
GH_A02G0191	FAD linked oxidase, N-terminal	6.68256	2.7404	0.000140564	0.000837212	yes	up
GH_D05G0608	-	6.29592	2.65442	3.82e-08	4.6e-07	yes	up
GH_D05G2608	Proton-dependent oligopeptide transporter family	6.14587	2.61962	0.0019718	0.00842948	yes	up
GH_D10G1876	Oxoglutarate/iron-dependent dioxygenase	6.14206	2.61872	2.26e-07	2.39e-06	yes	up
GH_D02G0992	AP2/ERF domain	5.85889	2.55063	8.87e-49	1.56e-46	yes	up
GH_A10G0001	Ketol-acid reductoisomerase, C-terminal	5.82126	2.54133	0.000138769	0.000828036	yes	up
GH_A05G0483	Transcriptional regulator TACO1-like	5.77422	2.52963	0.00589285	0.0214446	yes	up
GH_D09G1964	-	5.73336	2.51938	1.36e-41	1.78e-39	yes	up
GH_D05G2815	Expansin	5.69095	2.50867	2.91e-19	1.12e-17	yes	up
GH_D13G0229	AP2/ERF domain	5.65308	2.49904	1.62e-60	4.67e-58	yes	up
GH_D12G2407	Hydrophobic seed protein domain	0.499955	-1.00013	1.18e-08	1.54e-07	yes	down
GH_A09G0116	F-box-like domain superfamily	0.499721	-1.00081	0.000813337	0.00391061	yes	down
GH_A06G1733	Glyoxalase/fosfomycin resistance/dioxygenase domain	0.499639	-1.00104	2.29e-06	2.03e-05	yes	down
GH_D02G2121	Dynamin superfamily	0.499596	-1.00117	0.0162297	0.0496799	yes	down
GH_A06G0529	Nonaspanin (TM9SF)	0.499543	-1.00132	9.4e-12	1.84e-10	yes	down
GH_D07G1307	-	0.49951	-1.00141	2.06e-06	1.84e-05	yes	down
GH_A05G2057	Kinesin motor domain	0.499507	-1.00142	0.000739339	0.00359732	yes	down
GH_D07G1389	Protein kinase domain	0.499492	-1.00147	0.000396172	0.00209479	yes	down
GH_D12G1780	ACT domain	0.499199	-1.00231	0.000474547	0.00245326	yes	down
GH_D08G2480	Cobalamin-independent methionine synthase MetE, C-terminal/archaeal	0.499111	-1.00257	8.72e-11	1.53e-09	yes	down
GH_D05G3055	PsbP, C-terminal	0.498881	-1.00323	0.00138878	0.00622004	yes	down
GH_D11G0801	Zf-FLZ domain	0.498705	-1.00374	2.84e-07	2.96e-06	yes	down
GH_A04G1485	Kinesin motor domain	0.498668	-1.00385	0.00425245	0.0162975	yes	down
GH_D04G1419	SANT/Myb domain	0.498599	-1.00405	0.00643441	0.0230982	yes	down
GH_A09G1908	Haem peroxidase superfamily	0.498594	-1.00406	0.000487601	0.00251163	yes	down
GH_A13G1980	PB1 domain	0.498565	-1.00415	1.41e-06	1.3e-05	yes	down
GH_D12G1227	Adenosine deaminase/editase	0.498475	-1.00441	0.0118445	0.0383561	yes	down
GH_A06G0052	V-ATPase proteolipid subunit	0.498407	-1.0046	5.6e-08	6.55e-07	yes	down
GH_A11G3372	GHMP kinase, ATP-binding, conserved site	0.498288	-1.00495	0.00171278	0.00745502	yes	down
GH_D02G1192	Glycosyl transferase, family 8	0.498214	-1.00516	1.44e-05	0.000108506	yes	down
GH_D08G1958	-	0.498131	-1.0054	2.27e-06	2.01e-05	yes	down
GH_A11G0714	Amino acid transporter, transmembrane domain	0.498077	-1.00556	0.00895882	0.030437	yes	down
GH_D09G1781	BAG domain	0.498028	-1.0057	1.5e-07	1.63e-06	yes	down
GH_A08G0854	Plant peroxidase	0.497884	-1.00612	6.88e-05	0.000441329	yes	down
GH_A01G1393	Ribosomal protein S11	0.497858	-1.00619	1.54e-06	1.41e-05	yes	down
GH_A01G1397	Ribosomal protein S11	0.497858	-1.00619	1.54e-06	1.41e-05	yes	down
GH_D08G0034	Histone H2A	0.497797	-1.00637	6.68e-05	0.000429564	yes	down
GH_D07G2219	Cytochrome b5-like heme/steroid binding domain	0.497451	-1.00737	2.47e-05	0.000176279	yes	down
GH_D10G2271	Cytochrome P450	0.497415	-1.00748	1.57e-05	0.000117263	yes	down
GH_D10G0121	WRKY domain	0.497405	-1.00751	5.71e-12	1.14e-10	yes	down
GH_A08G2106	Lipase, GDXG, putative histidine active site	0.496973	-1.00876	0.000559521	0.00283279	yes	down
GH_D10G2792	-	0.496941	-1.00885	0.000175771	0.0010188	yes	down
GH_A04G0990	Histone H2B	0.496786	-1.0093	0.000693755	0.00340497	yes	down
GH_A11G0250	3-Oxoacyl-[acyl-carrier-protein (ACP)] synthase III	0.496741	-1.00943	0.000721383	0.00352124	yes	down
GH_A11G0887	C2 domain	0.496734	-1.00946	0.000613371	0.00306659	yes	down
GH_D06G2181	Domain of unknown function DUF642	0.49666	-1.00967	3.59e-13	8.16e-12	yes	down
GH_D10G1928	AP2/ERF domain	0.496452	-1.01027	1.72e-38	1.96e-36	yes	down
GH_D05G2846	Transcription factor IIS, N-terminal	0.496234	-1.01091	7.46e-07	7.23e-06	yes	down
GH_D12G0468	Biotin/lipoyl attachment	0.496155	-1.01114	0.000762532	0.00369733	yes	down
GH_D11G2305	Ribosomal protein S17/S11	0.496071	-1.01138	0.000874299	0.00416288	yes	down
GH_A13G0199	Zinc finger, RING-type	0.49607	-1.01138	3.88e-07	3.95e-06	yes	down
GH_D07G0919	Protein of unknown function DUF1068	0.496026	-1.01151	2.8e-09	4e-08	yes	down
GH_D09G1074	Cytochrome P450	0.495992	-1.01161	2.71e-14	6.93e-13	yes	down
GH_A11G0105	Transferase	0.495965	-1.01169	1.44e-05	0.000108412	yes	down
GH_D06G0277	Domain of unknown function DUF4283	0.495914	-1.01184	0.000184288	0.00106237	yes	down
GH_A02G0860	Serine hydroxymethyltransferase	0.49589	-1.01191	1.38e-15	3.95e-14	yes	down
GH_D06G1022	Exostosin-like	0.495701	-1.01246	0.000244232	0.00136813	yes	down
GH_D02G0488	Sugar/inositol transporter	0.495088	-1.01424	7.59e-20	3.02e-18	yes	down
GH_A12G2012	Cytochrome P450	0.495015	-1.01446	0.000821985	0.00394553	yes	down
GH_D07G0565	Heavy metal-associated domain, HMA	0.494974	-1.01458	7.3e-09	9.81e-08	yes	down

## Sheet: S2 vs W2
Gene ID	Gene Description	FC(S2/W2)	Log2FC(S2/W2)	Pvalue	Padjust	Significant	Regulate
GH_A07G0902	Pat1-like	906.532	9.82421	1.85e-16	2.92e-15	yes	up
GH_A03G0833	-	694.072	9.43894	3.72e-15	5.38e-14	yes	up
GH_D08G0445	Nucleoporin protein Ndc1-Nup	129.046	7.01174	6.58e-08	5e-07	yes	up
GH_D05G0930	SANT/Myb domain	109.648	6.77673	2.54e-10	2.5e-09	yes	up
GH_A10G0001	Ketol-acid reductoisomerase, C-terminal	97.3237	6.60472	8.93e-07	5.89e-06	yes	up
GH_A07G0219	NT-type C2 domain	93.0532	6.53998	1.15e-06	7.49e-06	yes	up
GH_A08G2565	Reversibly glycosylated polypeptide	75.8647	6.24536	4.58e-06	2.73e-05	yes	up
GH_A02G2058	Quinoprotein alcohol dehydrogenase-like superfamily	65.6184	6.03603	2.69e-06	1.66e-05	yes	up
GH_A11G3543	Transcription factor TGA like domain	47.581	5.57232	0.000114883	0.000538443	yes	up
GH_D05G2608	Proton-dependent oligopeptide transporter family	45.7034	5.51423	0.000135514	0.00062746	yes	up
GH_A13G1028	-	45.6105	5.5113	0.000158485	0.000723398	yes	up
GH_A05G4391	-	38.6129	5.27101	4.84e-34	1.72e-32	yes	up
GH_A09G2595	Chloroplast protein import component Toc86/159	38.4098	5.2634	0.00723758	0.0223781	yes	up
GH_D07G0573	Zinc finger, RING-type	33.1435	5.05065	1.41e-05	7.75e-05	yes	up
GH_D10G0180	NPH3 domain	32.5046	5.02257	0.00130898	0.00492288	yes	up
GH_D10G2647	F-box domain	29.3014	4.8729	0.0004304	0.00180301	yes	up
GH_D03G0508	GH3 family	28.5133	4.83356	0.00232619	0.00822217	yes	up
GH_A08G1882	Ccdc97-like	28.1782	4.81651	6.88e-08	5.21e-07	yes	up
GH_A07G0921	Protein kinase domain	26.7481	4.74136	0.00348161	0.0117713	yes	up
GH_D01G1974	Protein of unknown function DUF241, plant	26.5589	4.73113	0.00382298	0.0127856	yes	up
GH_A13G1780	Peptidase S26A, signal peptidase I	24.7061	4.6268	0.00545861	0.0174773	yes	up
GH_D05G0608	-	24.3904	4.60824	0.00133685	0.00501665	yes	up
GH_D12G1841	Zinc finger, RING-CH-type	24.0753	4.58948	4.09e-08	3.18e-07	yes	up
GH_A12G2811	Alcohol dehydrogenase, C-terminal	23.8993	4.5789	0.00406557	0.0134984	yes	up
GH_A07G2062	Ribosomal protein S5/S7	23.1184	4.53097	0.00013318	0.00061729	yes	up
GH_D03G0021	Protein kinase domain	22.9341	4.51942	0.00750628	0.0230834	yes	up
GH_A08G0284	Phosphatidate cytidylyltransferase	21.5226	4.42778	0.00224915	0.00797722	yes	up
GH_D11G3786	Reverse transcriptase domain	20.9803	4.39097	0.0108387	0.0316568	yes	up
GH_D05G1067	Glycoside hydrolase family 16	20.9686	4.39016	0.0122357	0.0351436	yes	up
GH_A05G3595	PPM-type phosphatase, divalent cation binding	20.9086	4.38602	0.0122147	0.0350895	yes	up
GH_A07G1029	DNA recombination and repair protein Rad51-like, C-terminal	19.0953	4.25514	0.01609	0.0443359	yes	up
GH_A09G1193	ATP synthase, F1 complex, delta/epsilon subunit	19.0194	4.2494	0.0155375	0.0430623	yes	up
GH_scaffold36764_objG0001	-	18.9996	4.2479	0.016378	0.0450282	yes	up
GH_A05G1440	XS domain	18.9753	4.24605	0.0164519	0.0451913	yes	up
GH_D13G2395	Villin headpiece	18.5991	4.21716	2.28e-05	0.000121266	yes	up
GH_D12G0180	-	17.4966	4.129	0.0115362	0.0334159	yes	up
GH_A08G0788	Ribonuclease H domain	15.6298	3.96623	0.00959257	0.028513	yes	up
GH_A10G2110	Cytochrome P450	15.244	3.93017	9.66e-06	5.46e-05	yes	up
GH_D01G2282	-	14.9066	3.89787	2.92e-05	0.000152434	yes	up
GH_scaffold2725_objG0001	F-box associated domain, type 3	14.7151	3.87923	0.00254952	0.0089242	yes	up
GH_D01G2198	F-box-like domain superfamily	14.1261	3.82029	0.0024944	0.00875109	yes	up
GH_A11G2470	WD40 repeat	13.7316	3.77943	0.0169985	0.0464529	yes	up
GH_D10G1195	Glycosyl transferase, family 48	13.6219	3.76786	0.00346034	0.0117082	yes	up
GH_A12G0512	Zinc finger, CCHC-type	12.5794	3.65299	0.000579407	0.00236222	yes	up
GH_A05G1690	Pentatricopeptide repeat	12.0295	3.5885	0.00745347	0.0229467	yes	up
GH_A03G0702	Pectinesterase inhibitor domain	11.6322	3.54006	0.00747625	0.0230053	yes	up
GH_A05G0611	-	11.5458	3.52929	0.000134736	0.000624094	yes	up
GH_A05G2410	Thioredoxin	11.1157	3.47453	0.000320544	0.00137997	yes	up
GH_D08G1825	Target SNARE coiled-coil homology domain	11.0217	3.46227	0.0159505	0.0440193	yes	up
GH_A13G1525	Oleosin	10.7639	3.42813	2.07e-06	1.3e-05	yes	up
GH_A05G1892	AP2/ERF domain	10.5036	3.39282	1.03e-05	5.78e-05	yes	up
GH_A08G2885	-	10.2955	3.36394	5.14e-06	3.04e-05	yes	up
GH_D09G0290	Ferredoxin thioredoxin reductase catalytic beta subunit	0.499967	-1.0001	0.00217427	0.00773636	yes	down
GH_D06G1186	Protein of unknown function DUF1644	0.499967	-1.0001	0.00222516	0.00789893	yes	down
GH_D03G1790	ACT domain	0.499942	-1.00017	8.92e-10	8.32e-09	yes	down
GH_A10G0565	Protein of unknown function DUF1677, plant	0.499855	-1.00042	1.59e-05	8.7e-05	yes	down
GH_A05G1881	Alpha/beta hydrolase fold-1	0.499828	-1.0005	2.77e-45	1.37e-43	yes	down
GH_A02G0998	Thylakoid membrane protein Ssl2009-like	0.499801	-1.00058	3.65e-13	4.56e-12	yes	down
GH_A10G1833	-	0.499764	-1.00068	0.00211473	0.00754863	yes	down
GH_D11G2543	-	0.499606	-1.00114	3.84e-41	1.71e-39	yes	down
GH_A03G1634	Bet v I/Major latex protein	0.4995	-1.00144	3.02e-14	4.08e-13	yes	down
GH_D10G2767	Aminoacyl-tRNA synthetase, class Ia, anticodon-binding	0.499421	-1.00167	0.0125119	0.0358172	yes	down
GH_D11G1450	Thiolase	0.499336	-1.00192	1.42e-07	1.04e-06	yes	down
GH_D11G2224	Myc-type, basic helix-loop-helix (bHLH) domain	0.499179	-1.00237	0.00609408	0.0192515	yes	down
GH_A08G1821	Myc-type, basic helix-loop-helix (bHLH) domain	0.498951	-1.00303	2.04e-08	1.65e-07	yes	down
GH_D02G0049	Protein kinase domain	0.498886	-1.00322	2.74e-22	5.96e-21	yes	down
GH_A13G2411	-	0.498859	-1.0033	0.00110985	0.00424463	yes	down
GH_D06G0033	Filament-like plant protein	0.498848	-1.00333	2.42e-07	1.72e-06	yes	down
GH_D11G0055	Aspartic peptidase A1 family	0.498771	-1.00355	1.25e-06	8.06e-06	yes	down
GH_D12G1598	WW domain superfamily	0.498759	-1.00359	9.21e-05	0.00044029	yes	down
GH_A01G1704	Glycoside hydrolase, family 5	0.498564	-1.00415	0.0128491	0.0366587	yes	down
GH_D04G0693	Acid phosphatase, class B-like	0.49855	-1.00419	5.75e-07	3.88e-06	yes	down
GH_A12G1745	Aldo/keto reductase, conserved site	0.49848	-1.00439	9.17e-28	2.57e-26	yes	down
GH_D01G1389	Rho termination factor, N-terminal	0.498468	-1.00443	0.00411205	0.013632	yes	down
GH_A01G0138	Sugar/inositol transporter	0.498425	-1.00455	0.000165387	0.000752055	yes	down
GH_A04G0887	Small GTPase	0.498416	-1.00458	0.0128123	0.0365599	yes	down
GH_A07G0422	Chloroplast thylakoid lumenal protein MPH2	0.498311	-1.00488	0.00014365	0.000661357	yes	down
GH_A09G1365	Calcineurin-like phosphoesterase domain, ApaH type	0.49831	-1.00488	0.000113345	0.000532084	yes	down
GH_D13G0177	Major intrinsic protein	0.498155	-1.00533	2.92e-13	3.68e-12	yes	down
GH_D10G1333	IQ motif, EF-hand binding site	0.497983	-1.00583	0.00209399	0.00748108	yes	down
GH_D01G0694	GH3 family	0.497917	-1.00602	0.001997	0.00717188	yes	down
GH_D02G2632	Hydroxymethylglutaryl-CoA reductase, class I/II	0.497884	-1.00612	2.27e-35	8.45e-34	yes	down
GH_D09G1779	Thiamine pyrophosphate enzyme, C-terminal TPP-binding	0.497749	-1.00651	8.48e-36	3.2e-34	yes	down
GH_D05G1266	Embryo-specific ATS3	0.497741	-1.00653	0.000400856	0.00168998	yes	down
GH_A02G0327	Photosystem I PsaD	0.497648	-1.0068	2.84e-05	0.000148858	yes	down
GH_D12G1986	Protein kinase domain	0.497646	-1.00681	3.84e-05	0.000196358	yes	down
GH_A01G1632	Uncharacterized protein At4g22758-like	0.497608	-1.00692	2.44e-41	1.09e-39	yes	down
GH_D08G1902	Cyclophilin-type peptidyl-prolyl cis-trans isomerase domain	0.497565	-1.00704	0.000729507	0.00290757	yes	down
GH_D10G1169	Amino acid/polyamine transporter I	0.49754	-1.00712	9.96e-12	1.11e-10	yes	down
GH_A11G2950	GDSL lipase/esterase	0.497418	-1.00747	0.000603567	0.00245204	yes	down
GH_A07G0060	Protein of unknown function DUF502	0.497372	-1.0076	2.97e-06	1.82e-05	yes	down
GH_D03G0342	Cysteine-rich transmembrane CYSTM domain	0.497315	-1.00777	0.000252857	0.0011108	yes	down
GH_A07G0842	Protein kinase domain	0.497306	-1.00779	1.88e-14	2.58e-13	yes	down
GH_D01G0102	Sugar/inositol transporter	0.497264	-1.00792	0.00917036	0.0274285	yes	down
GH_A11G3582	Myc-type, basic helix-loop-helix (bHLH) domain	0.497193	-1.00812	0.000189524	0.0008521	yes	down
GH_D08G1838	-	0.497185	-1.00814	0.00275371	0.00955581	yes	down
GH_D12G2285	RNA recognition motif domain	0.497116	-1.00834	7.8e-09	6.59e-08	yes	down
GH_A01G0761	Cytochrome P450	0.496975	-1.00875	1.75e-05	9.5e-05	yes	down
GH_A01G1022	PB1 domain	0.496789	-1.0093	6.25e-24	1.47e-22	yes	down
GH_D01G0625	CBS domain	0.496635	-1.00974	1.27e-37	5.06e-36	yes	down
GH_D13G1701	Basic-leucine zipper domain	0.496597	-1.00985	1.32e-09	1.21e-08	yes	down
GH_D04G0512	Aldose 1-/Glucose-6-phosphate 1-epimerase	0.49645	-1.01028	2.79e-13	3.52e-12	yes	down

## Sheet: S3 vs W3
Gene ID	Gene Description	FC(S3/W3)	Log2FC(S3/W3)	Pvalue	Padjust	Significant	Regulate
GH_D05G2609	AP2/ERF domain	675.202	9.39918	7.79e-15	5.12e-13	yes	up
GH_A08G1882	Ccdc97-like	575.843	9.16953	9.32e-14	5.31e-12	yes	up
GH_D10G1969	-	208.378	7.70306	1.1e-09	3.72e-08	yes	up
GH_D05G0930	SANT/Myb domain	140.024	7.12953	5.09e-08	1.3e-06	yes	up
GH_D06G0994	Phosphofructokinase domain	131.638	7.04044	5.5e-07	1.13e-05	yes	up
GH_A02G2058	Quinoprotein alcohol dehydrogenase-like superfamily	60.3076	5.91427	3.47e-05	0.000469704	yes	up
GH_D10G0158	Oxoglutarate/iron-dependent dioxygenase	52.912	5.72552	6.86e-05	0.000855098	yes	up
GH_A02G0215	DnaJ domain	40.5118	5.34027	0.000375664	0.00368942	yes	up
GH_D03G1926	Protein kinase domain	33.1611	5.05142	0.00819414	0.0453276	yes	up
GH_A12G1853	Myc-type, basic helix-loop-helix (bHLH) domain	32.9934	5.04411	0.00176263	0.0133217	yes	up
GH_A02G2025	Protein of unknown function DUF241, plant	31.9683	4.99857	0.0017093	0.0129785	yes	up
GH_A05G0534	Ribosomal protein S12e	30.9808	4.9533	1.03e-06	2e-05	yes	up
GH_D03G1252	-	29.1012	4.86301	0.0045213	0.0285283	yes	up
GH_D11G1359	Ribosomal protein S19/S15	28.2289	4.8191	0.00605398	0.0359843	yes	up
GH_A04G0659	Activator of Hsp90 ATPase, N-terminal	27.9419	4.80436	9.91e-05	0.00117929	yes	up
GH_A05G1440	XS domain	25.5678	4.67625	0.00558641	0.033739	yes	up
GH_D12G2686	Alpha crystallin/Hsp20 domain	25.3682	4.66495	2.53e-18	2.38e-16	yes	up
GH_D01G2198	F-box-like domain superfamily	24.5416	4.61716	0.00617785	0.0365436	yes	up
GH_A06G1744	B-cell receptor-associated protein 29/31	23.933	4.58093	0.00654575	0.0382524	yes	up
GH_A01G2405	Actin family	22.5564	4.49546	0.000237143	0.002495	yes	up
GH_A10G1955	SAM dependent carboxyl methyltransferase	20.5912	4.36396	0.00542029	0.0329532	yes	up
GH_A10G2110	Cytochrome P450	20.5549	4.36141	0.00285561	0.0197684	yes	up
GH_A13G0794	NAC domain	20.4619	4.35487	0.00301204	0.020643	yes	up
GH_D10G0930	-	19.8587	4.3117	0.00507008	0.031213	yes	up
GH_A05G3471	Putative S-adenosyl-L-methionine-dependent methyltransferase	17.7485	4.14962	0.00600621	0.0357341	yes	up
GH_A11G0361	Universal stress protein A	17.6452	4.1412	0.00625449	0.0368972	yes	up
GH_A08G1009	Exostosin-like	17.5897	4.13666	0.00117907	0.00959514	yes	up
GH_A03G2200	CBS domain	16.9808	4.08583	8.14e-10	2.81e-08	yes	up
GH_D03G0760	-	16.9535	4.08351	0.00791609	0.044173	yes	up
GH_A02G1062	DC1	13.3036	3.73375	1.56e-11	6.75e-10	yes	up
GH_D13G1192	Late embryogenesis abundant protein, SMP subgroup	13.2754	3.73069	3.83e-24	5.93e-22	yes	up
GH_D02G1717	-	13.2722	3.73033	0.00304962	0.0208527	yes	up
GH_D02G2416	Small auxin-up RNA	13.179	3.72017	0.00182798	0.0137181	yes	up
GH_D05G2533	Transmembrane protein 18	11.9627	3.58047	3.7e-05	0.000495075	yes	up
GH_A12G2814	Alcohol dehydrogenase, zinc-type, conserved site	11.7102	3.54969	1.14e-07	2.69e-06	yes	up
GH_A13G1525	Oleosin	11.4483	3.51707	0.00775614	0.0435603	yes	up
GH_D13G2413	SAM dependent carboxyl methyltransferase	11.4377	3.51573	0.00754843	0.0426893	yes	up
GH_A12G1074	2Fe-2S ferredoxin-type iron-sulfur binding domain	10.9747	3.45611	1.22e-09	4.07e-08	yes	up
GH_A04G1133	YbhB/YbcL	10.788	3.43135	4.37e-33	1.25e-30	yes	up
GH_A12G1444	-	10.3109	3.3661	1.19e-28	2.52e-26	yes	up
GH_D02G2371	CBS domain	9.75807	3.2866	4.43e-28	8.92e-26	yes	up
GH_D05G0830	BRCT domain	9.75497	3.28614	1.7e-60	2.04e-57	yes	up
GH_D13G1357	Domain of unknown function DUF4149	9.66091	3.27216	1.47e-06	2.75e-05	yes	up
GH_A11G1289	Late embryogenesis abundant protein, SMP subgroup	9.46027	3.24188	4.28e-19	4.26e-17	yes	up
GH_A01G0222	-	9.27315	3.21306	0.00567052	0.0341517	yes	up
GH_A11G2557	Protein of unknown function DUF639	9.22675	3.20582	2.23e-20	2.48e-18	yes	up
GH_A12G1078	Succinate dehydrogenase/fumarate reductase iron-sulphur protein	9.04051	3.1764	1.49e-12	7.27e-11	yes	up
GH_A11G0071	Protein of unknown function DUF1442	8.97776	3.16636	0.00631663	0.0371463	yes	up
GH_A09G2515	AWPM-19-like	8.8247	3.14155	4.69e-23	6.81e-21	yes	up
GH_A09G2387	Cupin 1	8.69592	3.12034	5.98e-26	1.05e-23	yes	up
GH_A12G0060	Protein kinase domain	0.499906	-1.00027	1.03e-05	0.000158271	yes	down
GH_A04G0645	Actin family	0.499812	-1.00054	2.33e-06	4.14e-05	yes	down
GH_A09G1108	Uncharacterized protein At4g22758-like	0.499784	-1.00062	0.000251766	0.00262472	yes	down
GH_D11G2273	Multi antimicrobial extrusion protein	0.499705	-1.00085	1.46e-13	8.04e-12	yes	down
GH_D09G2358	HAD superfamily	0.499533	-1.00135	0.000253677	0.00264136	yes	down
GH_D12G2339	Zinc finger, RING-type	0.499288	-1.00206	0.000143885	0.00162053	yes	down
GH_A12G2512	Aminotransferases, class-I, pyridoxal-phosphate-binding site	0.499283	-1.00207	1.11e-07	2.62e-06	yes	down
GH_A05G0044	ATPase, AAA-type, core	0.499215	-1.00227	0.000696251	0.00621245	yes	down
GH_A01G0669	Protein of unknown function wound-induced	0.499092	-1.00262	0.0084873	0.0465293	yes	down
GH_A06G0988	Protein kinase domain	0.499009	-1.00286	0.00777729	0.0436404	yes	down
GH_D02G0066	Protein kinase domain	0.499004	-1.00288	4.72e-06	7.83e-05	yes	down
GH_A07G0431	PB1 domain	0.498892	-1.0032	0.00757391	0.0428046	yes	down
GH_D04G0136	Potassium transporter	0.498605	-1.00403	0.000362148	0.00358043	yes	down
GH_A03G0095	Zinc finger, GATA-type	0.498425	-1.00455	0.00472852	0.0295726	yes	down
GH_A10G2460	PPM-type phosphatase, divalent cation binding	0.498256	-1.00504	3.34e-06	5.76e-05	yes	down
GH_D11G0240	Glycoside hydrolase, family 28	0.498152	-1.00534	0.00218556	0.0159106	yes	down
GH_D09G1207	Oxoglutarate/iron-dependent dioxygenase	0.498129	-1.00541	0.00016287	0.0018017	yes	down
GH_A11G1835	Protein kinase domain	0.497956	-1.00591	3e-11	1.25e-09	yes	down
GH_D13G0107	ACT domain	0.497923	-1.00601	8.4e-05	0.00102258	yes	down
GH_D10G2732	Zinc finger, CCCH-type	0.497895	-1.00609	2.96e-08	7.84e-07	yes	down
GH_A13G1907	-	0.497888	-1.00611	7.01e-05	0.000872308	yes	down
GH_D07G1943	WEB family	0.497715	-1.00661	0.00498436	0.030809	yes	down
GH_D01G1850	Ribonuclease H domain	0.497548	-1.00709	0.000718372	0.00636918	yes	down
GH_D10G2421	Domain of unknown function DUF4378	0.497235	-1.008	0.000341561	0.00340924	yes	down
GH_A05G3643	NAD-dependent epimerase/dehydratase	0.497226	-1.00803	4.19e-11	1.71e-09	yes	down
GH_D03G0468	Glycoside hydrolase, family 77	0.496483	-1.01018	1.61e-11	6.95e-10	yes	down
GH_D05G0290	Vacuolar protein sorting-associated protein Ist1	0.496409	-1.0104	0.000244372	0.0025561	yes	down
GH_A09G2620	WRKY domain	0.496325	-1.01064	0.00560908	0.033835	yes	down
GH_A11G0995	UDP-glucuronosyl/UDP-glucosyltransferase	0.496156	-1.01113	2.19e-05	0.000311462	yes	down
GH_D06G1334	Tetratricopeptide-like helical domain superfamily	0.495819	-1.01211	7.9e-07	1.57e-05	yes	down
GH_A11G1650	Protein kinase domain	0.495811	-1.01214	0.0025419	0.0179819	yes	down
GH_A08G0299	-	0.495695	-1.01248	0.00727229	0.041496	yes	down
GH_D11G2957	WD40/YVTN repeat-like-containing domain superfamily	0.495636	-1.01265	5.13e-05	0.000659039	yes	down
GH_D05G0690	UDP-glucuronosyl/UDP-glucosyltransferase	0.495309	-1.0136	0.000433145	0.00416576	yes	down
GH_A05G2288	Glycoside hydrolase, family 5	0.495268	-1.01372	1.22e-05	0.000184658	yes	down
GH_A04G0669	Kinesin motor domain	0.495092	-1.01423	1.85e-06	3.38e-05	yes	down
GH_D07G2182	Armadillo	0.495017	-1.01445	0.00235807	0.0169241	yes	down
GH_D10G2024	Bicarbonate transporter, eukaryotic	0.494945	-1.01466	0.000951797	0.00803536	yes	down
GH_D13G0384	B3 DNA binding domain	0.494867	-1.01489	0.00421162	0.0269562	yes	down
GH_D09G1169	Tetraspanin	0.494518	-1.0159	3.99e-08	1.03e-06	yes	down
GH_A08G0860	Plant lipid transfer protein/Par allergen	0.494462	-1.01607	0.000317001	0.00319496	yes	down
GH_D06G1875	Amino acid transporter, transmembrane domain	0.494405	-1.01623	0.00113037	0.00925271	yes	down
GH_A10G0486	Protein kinase domain	0.494321	-1.01648	1.36e-09	4.52e-08	yes	down
GH_D05G2054	Protein of unknown function DUF829, TMEM53	0.494176	-1.0169	1.92e-06	3.5e-05	yes	down
GH_A04G0382	AP2/ERF domain	0.493617	-1.01853	5.94e-06	9.66e-05	yes	down
GH_D05G1662	-	0.493507	-1.01886	7.5e-09	2.2e-07	yes	down
GH_D01G2189	Biotin/lipoyl attachment	0.493451	-1.01902	6.13e-06	9.95e-05	yes	down
GH_A05G2843	Aspartic peptidase A1 family	0.493441	-1.01905	0.000165555	0.00182658	yes	down
GH_D01G0694	GH3 family	0.493429	-1.01908	0.00198394	0.0146892	yes	down
GH_A11G1129	Smr domain	0.49339	-1.0192	0.00109093	0.00898539	yes	down
